# Supplementary material for: Marked Genome Reduction Driven by a Parasitic Lifestyle: Two Complete Genomes of Endosymbiotic Bacteria Possibly Hosted by a Dinoflagellate
Source: Microbes Environ. 2025 Jun 5;40(2):ME25005. doi: 10.1264/jsme2.ME25005 (PMC12213064; doi:10.1264/jsme2.ME25005)
Supplement: Supplementary file 2 — Supplementary Material 2 [file 40_25005_s2.xlsx]

## Sheet: FigS2_coverage
Supplementary Table S1. Genomes and marker genes used in the genetic code estimation analysis. A value of '0' indicates the corresponding gene was not identified in the genome, while '1' indicates its presence.
Genome IDs	PF00380.20	PF00410.20	PF00466.21	PF01025.20	PF02576.18	PF03726.15	TIGR00006	TIGR00019	TIGR00020	TIGR00029	TIGR00043	TIGR00059	TIGR00061	TIGR00064	TIGR00065	TIGR00082	TIGR00083	TIGR00086	TIGR00088	TIGR00090	TIGR00092	TIGR00095	TIGR00115	TIGR00116	TIGR00138	TIGR00158	TIGR00166	TIGR00168	TIGR00186	TIGR00250	TIGR00337	TIGR00344	TIGR00362	TIGR00382	TIGR00392	TIGR00396	TIGR00398	TIGR00414	TIGR00420	TIGR00431	TIGR00435	TIGR00436	TIGR00442	TIGR00456	TIGR00459	TIGR00460	TIGR00468	TIGR00472	TIGR00487
GB_GCA_002095075.2	1	1	1	1	1	1	1	1	1	1	1	1	1	1	1	1	1	1	1	1	1	1	1	1	1	1	1	1	1	1	1	1	1	1	1	1	1	1	1	1	1	0	1	1	1	1	1	1	1
RS_GCF_000379445.1	1	1	1	1	1	1	1	1	1	1	1	1	1	1	0	1	1	1	1	1	1	1	1	1	1	1	1	1	1	1	1	1	1	1	1	1	1	1	1	1	1	1	1	1	1	1	1	1	1
RS_GCF_012222965.1	1	1	1	1	1	1	1	1	1	1	1	1	1	1	1	1	1	1	1	1	1	1	1	1	1	1	1	1	1	1	1	1	1	1	1	1	1	1	1	1	1	1	1	1	1	1	1	1	1
RS_GCF_002803295.2	1	0	1	1	1	1	1	1	1	0	0	0	1	1	0	1	1	1	1	1	1	1	1	1	1	1	1	1	0	1	1	0	0	1	1	1	0	0	0	0	1	0	0	0	1	1	1	1	1
GB_GCA_020629575.1	1	1	1	1	1	1	1	1	1	1	1	1	1	1	0	1	1	1	1	1	1	1	1	1	1	1	1	1	1	1	1	1	1	1	1	1	1	1	1	1	1	1	1	1	1	1	1	1	1
RS_GCF_003290445.1	1	1	1	1	1	1	1	1	1	1	1	1	1	1	1	1	1	1	1	1	1	1	1	1	1	1	1	1	1	1	1	1	1	1	1	1	1	1	1	1	1	1	1	1	1	1	1	1	1
GB_GCA_021713395.1	1	1	1	1	1	1	1	1	1	1	1	1	1	1	1	1	1	1	1	1	1	1	1	1	1	1	1	1	1	1	1	1	1	1	1	1	1	1	1	1	1	1	1	1	1	1	1	1	1
RS_GCF_003428155.1	1	1	1	1	1	1	1	1	1	1	1	1	1	1	0	1	1	1	1	1	1	1	1	1	1	1	1	1	1	1	1	1	1	1	1	0	1	1	1	1	1	1	1	1	1	1	1	1	1
RS_GCF_003574475.2	1	1	1	1	1	1	1	1	1	1	1	1	1	1	1	1	1	1	1	1	1	1	1	1	1	1	1	1	1	1	1	1	1	1	1	1	1	1	1	1	1	1	1	1	1	1	1	1	1
GB_GCA_913060525.1	1	1	1	1	1	1	1	1	1	0	1	1	0	0	0	1	1	1	1	1	0	1	1	1	1	1	1	1	1	1	1	1	1	1	1	1	1	1	0	1	1	1	1	1	1	1	1	1	1
RS_GCF_003574485.1	1	1	1	1	1	1	1	1	1	1	1	1	1	1	0	1	1	1	1	1	1	1	1	1	1	1	1	1	1	1	1	1	1	1	1	1	1	1	1	1	1	1	1	1	1	1	1	1	1
RS_GCF_000478685.1	1	0	1	1	1	1	1	1	1	1	1	1	1	1	1	1	1	1	1	0	1	1	1	1	1	1	1	1	1	1	1	1	1	1	1	1	1	1	1	0	1	1	1	1	1	1	1	1	1
GB_GCA_016939855.1	1	1	0	1	1	1	0	1	1	0	0	1	1	1	0	1	0	0	1	0	1	1	0	0	1	0	0	1	0	1	1	1	1	0	0	0	1	0	0	1	0	1	1	1	1	1	1	1	1
GB_GCA_902518075.1	1	0	1	0	1	1	0	0	1	1	0	0	0	1	0	1	1	0	1	1	0	1	0	0	1	1	1	0	1	0	0	0	1	1	1	1	0	0	1	1	1	1	0	1	1	0	0	0	1
RS_GCF_000441555.1	1	1	1	1	0	1	1	1	1	1	1	1	1	1	0	1	0	1	1	1	1	0	0	1	0	1	1	1	1	1	0	1	0	1	1	1	1	1	1	1	1	0	1	1	1	1	1	1	1
GB_GCA_023423235.1	0	0	0	1	0	0	1	1	0	0	0	0	0	1	0	0	1	0	1	0	1	1	1	1	1	1	1	1	1	1	1	1	1	1	1	1	1	0	0	0	1	1	0	1	0	1	1	1	0
GB_GCA_000168735.1	0	1	1	0	1	1	1	0	0	0	1	0	0	0	1	0	1	1	0	1	1	0	1	1	1	0	0	0	0	0	1	0	1	0	0	0	1	1	1	0	0	1	0	0	0	0	1	0	0
GB_GCA_024685995.1	1	0	0	1	0	1	1	0	1	1	1	0	0	0	1	0	0	1	0	1	0	0	0	1	0	1	1	0	1	1	1	1	1	0	1	1	1	1	1	0	1	1	1	1	1	1	0	0	0
GB_GCA_021807845.1	1	1	0	1	1	1	1	0	1	1	1	0	1	1	1	1	0	0	1	0	1	1	0	0	1	0	0	1	1	1	1	1	0	0	0	1	1	0	1	1	1	0	1	0	0	1	1	1	1
GB_GCA_021840785.1	1	0	1	1	0	1	0	1	0	1	1	0	0	1	0	1	1	0	1	0	1	1	0	1	0	1	1	0	1	1	0	0	0	1	1	1	1	0	0	1	1	0	1	1	0	1	0	0	0
GB_GCA_002715985.1	1	0	0	1	1	0	1	1	0	1	1	0	0	1	1	0	1	1	1	1	1	0	1	1	1	0	0	1	0	1	0	1	1	1	0	1	1	1	1	0	1	1	1	1	1	1	1	1	0
GB_GCA_013287435.1	1	0	0	0	0	1	1	1	1	1	1	0	1	1	0	0	1	1	1	1	1	1	0	0	1	0	0	1	1	1	1	0	1	0	1	1	0	1	1	0	0	0	1	0	1	0	1	1	0
GB_GCA_007120575.1	0	0	0	0	0	1	1	0	0	1	1	0	1	1	1	1	1	0	1	0	0	0	1	1	0	1	1	0	1	1	1	0	1	1	1	0	0	1	1	1	1	1	1	0	0	1	0	0	1
GB_GCA_021648185.1	1	0	0	0	1	1	0	0	0	0	1	1	0	1	0	1	1	1	0	1	1	0	1	1	0	1	1	0	1	1	1	0	1	1	0	1	0	0	1	1	1	0	1	1	1	1	1	1	1
GB_GCA_003864535.1	1	1	1	1	0	1	1	1	1	1	0	0	0	1	1	1	0	0	1	1	1	1	0	1	0	1	1	1	1	0	1	1	0	1	1	1	1	1	1	0	1	1	1	1	1	1	1	1	1
RS_GCF_000300075.1	1	1	1	1	0	0	1	1	1	1	1	1	1	0	0	1	0	1	0	0	0	1	0	1	0	1	1	1	0	0	0	0	0	0	0	1	0	1	1	0	1	0	1	0	1	0	1	1	1
RS_GCF_001720395.1	1	1	1	1	1	1	1	1	1	1	1	1	1	1	1	1	1	1	1	1	1	1	1	1	1	1	1	1	1	1	1	1	1	1	1	1	1	1	1	1	1	1	1	1	1	1	1	1	1
GB_GCA_913009265.1	1	0	0	0	0	0	1	1	0	0	1	1	1	0	1	0	0	0	0	1	1	1	0	1	1	0	0	1	1	1	0	0	0	1	1	1	1	1	1	0	0	1	0	1	1	1	1	1	0
GB_GCA_905620445.1	0	0	1	0	1	1	1	1	1	0	1	1	1	1	0	1	0	1	0	1	0	1	1	1	0	1	1	1	0	0	0	1	1	1	1	1	0	1	0	1	1	0	0	0	1	1	1	1	1
GB_GCA_015662325.1	1	0	0	1	1	0	1	0	1	0	0	0	0	0	1	1	1	1	0	1	0	1	0	1	1	0	0	0	1	1	1	1	1	0	1	1	0	1	1	1	0	0	1	0	1	1	0	0	1
GB_GCA_018334525.1	0	1	1	1	1	1	0	1	1	1	1	1	1	1	0	1	1	0	1	1	1	1	0	1	1	0	0	1	0	0	0	1	1	1	0	0	0	1	0	1	0	1	0	1	0	1	1	1	0
GB_GCA_902514645.1	1	1	0	1	1	1	1	1	1	1	1	1	1	0	0	1	0	1	1	1	1	0	1	1	0	0	0	1	0	1	0	1	1	1	0	0	1	0	1	1	1	0	0	1	0	1	1	1	1
GB_GCA_021797365.1	1	0	1	0	0	0	1	0	1	1	0	1	1	0	0	1	0	0	1	0	1	0	1	0	0	1	1	0	1	1	0	1	1	1	1	0	1	0	1	1	1	1	0	0	1	0	0	0	0
GB_GCA_001640045.1	0	1	1	0	1	1	0	0	1	1	0	1	0	0	1	1	0	1	1	0	1	0	1	0	0	0	0	1	0	1	1	1	0	0	1	0	1	1	1	1	0	1	0	0	1	0	0	1	1
GB_GCA_016191235.1	0	1	1	1	1	1	1	1	1	0	1	1	1	1	1	1	0	0	1	1	1	1	1	1	1	1	1	0	1	1	1	1	1	1	0	1	0	0	1	1	0	1	1	1	1	1	0	0	1
GB_GCA_905612355.1	1	1	1	0	0	1	1	0	0	1	1	1	1	0	1	0	1	1	1	1	0	0	0	0	1	0	0	1	0	0	1	0	0	0	1	1	1	0	1	0	1	1	1	0	1	1	1	1	0
GB_GCA_011380105.1	1	0	1	1	1	1	1	1	0	1	0	1	1	1	0	0	1	0	1	0	1	1	0	1	0	1	1	1	1	1	1	1	0	0	0	0	0	0	1	0	0	1	1	1	1	0	1	1	0
GB_GCA_007134775.1	1	1	1	1	1	1	1	1	1	1	1	1	1	1	1	1	1	1	1	1	1	1	1	1	1	1	1	1	1	1	0	1	1	1	1	1	1	1	1	1	1	1	1	1	1	1	1	1	1
RS_GCF_001975725.1	1	1	1	1	1	1	1	1	1	1	1	1	1	1	1	1	1	1	1	1	1	1	1	1	1	1	1	1	1	1	1	1	1	1	1	1	1	1	1	1	1	1	1	1	1	1	1	1	1
GB_GCA_013288185.1	0	1	1	1	1	1	0	0	1	1	0	0	1	1	1	1	1	0	0	1	0	1	0	1	0	1	1	1	1	1	1	0	0	0	1	0	0	0	0	1	0	1	0	1	1	1	1	1	1
GB_GCA_001801365.1	0	1	1	1	1	1	1	1	1	1	0	1	1	1	1	1	0	1	1	0	1	0	1	1	1	1	1	1	1	1	0	1	1	1	0	0	1	1	1	1	1	1	1	1	1	1	1	1	1
GB_GCA_021838065.1	1	0	0	1	0	0	0	1	0	1	1	0	1	1	0	0	1	1	1	1	0	1	0	1	1	1	1	0	1	0	1	0	1	0	0	1	1	1	1	0	1	1	1	1	1	1	0	0	0
GB_GCA_014239225.1	1	1	1	1	1	0	1	1	1	0	1	1	0	0	0	0	0	1	0	1	1	1	1	0	1	1	1	0	1	1	0	1	0	0	1	1	0	1	0	0	0	0	1	1	1	0	0	0	0
GB_GCA_001801285.1	1	1	1	0	1	1	0	1	0	1	0	1	1	1	1	1	1	0	1	1	0	1	0	1	1	0	0	1	1	1	1	1	1	0	1	1	0	1	0	1	1	1	1	1	0	1	0	0	1
GB_GCA_016218405.1	1	1	1	1	1	1	1	1	1	1	1	1	1	1	1	1	1	1	1	1	1	1	1	1	0	1	1	1	1	1	1	1	1	1	1	1	1	1	1	1	1	1	0	1	1	1	1	1	1
GB_GCA_004357505.1	1	1	1	1	1	0	1	0	1	0	1	1	1	0	1	1	0	1	1	1	1	0	1	0	0	1	1	1	1	1	1	1	1	1	0	0	1	1	0	1	1	1	1	1	0	1	1	1	1
GB_GCA_002170535.1	0	1	1	1	1	1	1	1	0	1	1	1	1	0	1	1	1	1	1	1	1	1	1	1	0	1	1	1	1	1	1	1	1	1	1	1	0	1	0	1	1	1	1	1	1	1	1	1	1
RS_GCF_002776555.1	1	1	1	1	0	1	1	1	1	1	1	1	1	1	1	1	1	1	1	0	1	1	1	1	0	1	1	1	1	1	1	1	1	1	1	1	1	1	1	1	1	0	1	1	1	1	1	1	1
GB_GCA_002450975.1	1	0	1	0	1	1	1	1	0	1	1	1	1	1	1	1	1	0	1	1	1	1	0	1	1	1	1	1	1	1	0	1	1	0	1	0	1	1	0	1	1	1	1	1	0	1	1	1	1
GB_GCA_902557415.1	1	1	0	1	0	1	0	1	1	0	1	1	0	0	1	0	1	1	1	0	1	1	1	1	0	0	1	0	1	1	1	1	1	1	1	1	1	1	0	0	1	0	1	1	1	0	0	0	0
GB_GCA_002469885.1	1	1	0	0	1	1	1	1	1	1	1	1	1	1	1	1	1	0	1	1	1	1	1	1	0	1	1	1	1	1	1	1	1	1	1	1	1	1	1	1	1	1	1	1	1	1	1	1	1
GB_GCA_002747185.1	0	1	1	0	1	1	1	0	0	0	0	1	1	1	1	1	1	1	0	1	0	1	1	0	1	0	0	0	0	1	1	1	1	0	1	1	0	1	1	1	1	1	0	0	0	1	0	0	1
GB_GCA_021767745.1	0	0	0	1	0	0	0	1	1	1	0	0	1	1	1	0	1	1	1	1	1	1	0	1	1	1	1	0	0	1	0	1	1	0	1	1	1	1	1	0	0	1	1	1	0	1	1	1	0
GB_GCA_002454015.1	1	1	1	1	1	1	1	1	1	1	1	1	1	0	1	0	1	1	1	1	1	1	1	1	1	1	1	1	1	1	1	1	1	1	1	0	1	1	0	1	1	1	1	1	1	1	1	1	1
GB_GCA_024276775.1	1	0	1	1	0	1	1	1	0	1	1	0	1	1	1	1	1	1	1	1	0	1	1	1	1	1	1	1	1	1	0	1	0	1	1	1	1	1	0	1	0	1	1	1	1	1	1	1	1
GB_GCA_902538855.1	0	0	0	1	1	0	1	0	0	0	0	0	0	1	1	0	0	1	1	0	1	0	0	0	1	1	1	1	1	1	1	1	1	0	1	1	1	0	1	1	0	0	0	0	1	0	1	1	1
GB_GCA_902510755.1	0	0	1	1	1	0	1	1	1	0	1	0	0	0	1	0	0	1	0	0	1	0	0	0	1	1	1	0	1	0	1	1	1	1	1	1	0	1	1	0	0	1	0	1	1	1	0	0	0
GB_GCA_905479295.1	1	0	1	1	1	1	1	1	0	0	1	1	0	1	1	1	0	1	1	1	1	1	1	1	1	1	1	1	1	1	1	1	1	1	0	1	1	0	0	1	1	1	0	1	0	1	1	1	1
GB_GCA_002432635.1	1	1	1	1	1	1	1	1	1	1	1	1	1	1	1	1	1	1	1	1	1	1	0	1	1	1	1	1	1	1	1	1	1	1	1	1	1	1	1	1	1	1	1	1	1	1	1	1	1
GB_GCA_001801315.1	1	1	1	1	1	0	1	1	1	0	0	1	0	1	1	1	1	1	1	1	1	1	1	1	1	1	1	1	1	1	0	1	1	1	1	1	1	1	1	1	0	1	1	1	0	1	1	1	1
GB_GCA_020050845.1	1	0	0	0	0	0	1	1	0	1	0	0	1	1	1	1	1	1	0	1	1	1	1	0	1	1	1	1	1	1	1	1	0	1	1	1	1	1	0	1	0	1	0	1	1	1	1	1	1
GB_GCA_024763185.1	1	0	0	1	0	0	1	1	1	1	1	0	1	0	1	1	0	0	1	1	0	1	1	1	1	1	1	1	1	1	1	1	1	0	1	1	1	1	0	1	1	1	1	1	0	1	1	1	1
GB_GCA_003232015.1	1	0	0	0	0	0	1	0	1	1	1	0	1	1	1	0	1	1	1	1	0	0	1	1	0	1	1	1	1	1	1	1	1	1	1	1	1	1	0	0	1	0	1	1	1	1	1	0	0
GB_GCA_003230195.1	1	1	1	1	0	1	1	0	1	1	1	1	1	1	0	1	0	1	0	0	1	1	1	1	1	0	1	0	0	1	0	1	0	1	0	0	0	0	1	1	1	1	1	1	0	1	0	1	0
GB_GCA_019090185.1	0	1	1	1	1	1	1	0	0	1	1	0	1	1	1	1	0	0	1	1	1	0	0	0	0	0	0	1	0	0	0	1	1	1	0	1	1	1	1	1	0	1	1	0	1	1	1	0	1
GB_GCA_003694425.1	1	1	1	1	1	1	1	1	1	0	1	1	1	1	1	1	1	0	1	1	0	0	0	0	1	1	1	0	1	1	0	1	1	0	1	1	1	0	0	1	1	1	1	1	1	0	0	0	1
GB_GCA_003354005.1	1	1	1	1	1	1	1	1	1	1	1	1	1	1	1	1	1	1	1	1	1	1	1	1	1	1	1	1	0	1	1	1	1	1	1	1	1	1	1	1	1	1	1	1	1	1	1	1	1
GB_GCA_003567855.1	1	1	0	1	1	1	1	1	1	1	1	1	1	1	1	1	1	1	0	1	1	1	1	1	1	1	1	1	1	1	1	1	1	1	1	0	1	1	1	1	1	1	1	1	1	1	1	1	1
GB_GCA_020444765.1	1	1	1	0	1	1	1	0	0	1	1	0	0	1	1	1	1	1	0	1	0	1	1	0	1	1	1	0	1	1	0	1	0	1	0	1	0	0	0	1	1	1	0	1	0	0	1	1	1
GB_GCA_023487615.1	0	1	0	0	0	0	0	1	0	0	1	1	0	1	0	1	0	1	1	0	0	1	1	1	1	0	0	0	0	1	0	0	0	1	1	1	1	1	1	1	1	0	1	1	0	0	0	0	0
GB_GCA_013287845.1	1	1	0	0	1	1	1	0	0	1	1	0	1	1	1	1	1	1	1	1	0	1	1	0	1	1	1	1	0	0	0	1	0	1	1	0	0	0	1	1	1	0	0	0	0	0	1	1	1
GB_GCA_004796365.1	0	0	0	1	1	1	1	1	0	1	1	1	1	1	1	1	1	1	1	0	0	1	1	1	1	1	1	0	0	0	0	1	1	0	1	1	1	1	1	1	1	1	1	1	0	1	0	0	1
GB_GCA_006218035.1	1	1	1	1	1	1	1	1	1	1	1	1	1	1	1	1	1	1	1	1	1	1	1	1	1	1	1	1	1	1	1	1	1	1	1	1	1	1	1	1	1	1	1	1	1	1	1	1	1
RS_GCF_003337735.1	1	1	1	1	1	1	1	1	1	1	1	1	1	1	1	1	1	1	1	1	1	1	1	1	1	1	1	1	1	1	1	1	1	0	1	1	1	1	1	1	1	1	1	1	1	1	1	1	1
GB_GCA_002376325.1	1	0	1	0	1	1	1	1	1	1	1	1	1	1	1	1	1	0	1	1	0	1	0	1	1	1	1	1	0	1	1	1	0	0	1	0	1	1	1	1	1	1	1	1	1	1	1	1	1
GB_GCA_012965065.1	1	1	1	0	1	1	1	1	1	1	1	1	1	0	1	1	0	0	1	1	1	1	1	1	0	1	1	1	1	1	1	1	0	1	0	1	1	1	1	1	1	1	1	1	0	1	1	1	1
GB_GCA_021295935.1	1	1	1	1	1	1	0	1	0	1	1	1	1	0	0	1	1	0	0	1	1	0	0	1	1	1	1	1	1	0	1	1	1	1	0	0	1	1	0	1	1	1	0	1	1	1	1	1	1
GB_GCA_019752835.1	1	1	0	1	1	1	0	0	1	1	0	1	1	0	0	1	1	1	0	1	0	0	1	1	0	1	1	0	1	0	1	1	1	1	1	1	0	1	0	0	1	1	0	1	1	0	1	1	1
GB_GCA_007571315.1	1	1	1	1	1	1	1	1	1	1	1	1	0	0	1	1	1	1	1	1	1	1	1	1	1	1	1	1	0	1	1	1	1	1	1	1	1	1	1	1	1	1	1	1	1	1	1	1	1
GB_GCA_019651095.1	1	1	1	0	1	1	0	1	0	1	1	1	1	0	0	1	1	0	0	1	0	1	0	0	1	0	0	0	0	1	0	0	1	0	0	1	1	1	0	1	1	0	0	1	1	1	0	0	1
GB_GCA_016874315.1	0	1	1	1	0	0	1	1	1	1	1	1	1	0	1	0	0	0	1	1	1	1	0	0	1	1	1	1	0	1	1	1	1	1	1	1	1	1	1	0	1	1	1	1	1	1	0	0	1
GB_GCA_024636785.1	0	0	0	1	0	0	1	0	1	1	1	1	1	0	1	0	1	1	1	0	0	0	1	1	0	1	1	1	0	0	1	1	1	1	1	1	1	1	1	0	1	0	1	0	1	0	1	0	0
GB_GCA_024234875.1	1	0	0	0	0	0	1	1	1	0	1	0	0	1	1	0	0	0	0	1	0	1	1	1	1	1	1	1	1	1	1	1	1	1	1	1	1	0	0	0	1	1	1	1	0	1	1	1	0
GB_GCA_003229995.1	0	1	1	1	1	1	1	0	0	1	1	1	1	0	1	1	0	1	0	1	1	1	0	1	1	1	1	1	0	1	1	1	1	1	0	0	1	1	1	1	1	1	1	1	1	1	1	1	1
GB_GCA_013151795.1	0	1	1	1	1	1	1	0	1	0	1	1	0	0	1	1	1	0	1	1	0	1	1	1	1	1	1	1	0	1	1	0	1	0	1	1	1	1	1	1	1	1	1	1	0	1	1	0	1
GB_GCA_012965975.1	0	1	1	1	1	1	1	1	1	1	1	1	1	1	1	1	1	1	1	1	0	1	1	1	1	1	1	1	1	1	1	1	1	1	1	1	1	1	1	1	1	1	1	1	0	1	1	1	1
GB_GCA_024638445.1	1	1	0	1	0	0	1	1	1	0	1	1	0	1	1	0	0	1	1	1	1	1	1	1	1	1	1	1	1	1	0	0	1	1	1	1	1	1	1	0	1	1	1	1	1	1	1	1	0
GB_GCA_017999615.1	1	1	1	1	1	1	1	1	1	1	1	1	1	1	1	1	1	1	1	1	1	1	1	1	1	1	1	1	1	1	1	1	1	1	1	1	1	1	1	1	1	1	1	1	1	1	1	1	1
GB_GCA_002400775.1	0	1	1	1	0	0	1	0	0	1	0	1	1	1	1	0	1	1	1	0	0	1	0	0	1	0	0	0	0	1	0	1	0	0	1	0	1	0	1	0	0	1	1	1	1	1	0	0	0
GB_GCA_013288455.1	1	1	1	1	0	1	1	1	0	0	0	1	1	1	1	1	1	1	0	1	0	1	1	1	0	0	0	0	1	1	0	0	0	1	1	1	0	1	1	1	0	1	0	1	1	1	1	1	1
GB_GCA_903881315.1	1	1	1	0	1	1	1	1	1	1	1	1	1	1	1	1	1	1	1	1	1	1	1	1	1	1	1	1	1	1	1	1	1	1	1	1	1	1	1	1	1	1	1	1	1	1	1	1	1
GB_GCA_013696315.1	0	1	1	1	1	1	1	1	1	1	1	1	1	0	1	1	1	1	1	1	1	1	1	1	1	1	1	1	0	1	0	1	1	1	1	1	1	1	1	1	1	1	1	1	1	1	1	1	1
GB_GCA_013817465.1	0	1	1	1	1	1	1	1	1	1	1	1	0	1	1	1	1	1	1	1	1	1	1	1	1	1	1	1	1	1	0	1	1	1	1	1	1	1	1	1	1	1	1	1	1	1	1	1	1
GB_GCA_013289085.1	1	1	0	1	1	1	1	1	1	1	1	1	0	1	1	1	1	0	1	0	1	1	0	0	1	1	1	1	1	1	1	0	1	0	1	1	0	0	0	1	0	0	1	1	0	1	1	1	1
GB_GCA_013288135.1	1	0	1	0	1	1	1	1	1	1	1	0	1	0	1	1	0	0	0	1	1	0	1	0	0	0	0	1	1	1	0	1	0	1	1	1	0	0	1	1	1	1	0	1	1	0	1	1	1
GB_GCA_004357495.1	1	1	1	1	1	0	1	1	1	1	1	1	1	1	1	0	1	0	1	1	1	1	0	0	1	1	1	1	1	1	1	0	1	0	1	1	0	1	1	0	1	1	1	1	1	0	0	0	0
GB_GCA_018648825.1	1	0	0	1	1	1	1	1	1	1	1	0	1	1	1	1	1	1	1	1	1	1	1	1	1	0	0	1	0	1	1	1	0	1	1	1	0	1	1	1	1	1	1	1	1	1	1	1	1
GB_GCA_007571095.1	1	1	1	1	1	1	1	1	0	0	1	1	1	1	0	1	1	1	1	0	1	1	1	1	0	1	1	1	1	0	1	1	1	1	1	1	1	1	1	1	0	1	1	1	1	1	1	1	1
GB_GCA_023144715.1	1	1	0	0	1	1	1	1	1	1	0	1	1	1	1	1	1	1	1	0	0	1	1	1	0	1	1	0	1	1	1	1	0	1	0	0	1	0	1	1	1	1	1	0	1	1	0	1	1
GB_GCA_020630145.1	1	0	0	1	1	1	0	1	0	1	0	1	1	0	1	1	0	0	1	1	1	0	0	1	0	0	1	1	1	0	1	0	1	1	0	0	1	1	1	1	1	1	1	0	1	1	1	0	1
GB_GCA_011374975.1	1	0	0	0	1	0	1	1	1	1	1	1	1	1	1	0	1	1	1	1	1	1	1	0	1	1	1	1	1	1	1	1	1	1	1	1	0	1	1	0	1	1	1	1	0	1	1	1	0
GB_GCA_011322575.1	1	1	1	1	1	1	1	1	0	1	1	1	1	1	1	1	1	0	1	1	0	1	0	1	0	1	1	1	1	1	1	1	1	1	1	1	1	1	1	1	0	1	1	1	0	1	1	1	1
GB_GCA_014762485.1	1	0	0	0	0	1	1	1	1	0	1	1	1	1	1	1	1	0	1	1	0	1	1	1	1	1	1	1	1	1	1	1	1	0	1	1	1	0	1	1	0	0	1	0	0	1	1	1	1
GB_GCA_015232955.1	1	1	1	0	0	0	1	1	0	1	0	0	1	0	1	0	0	1	0	1	1	1	1	0	0	0	1	1	0	1	0	1	0	1	1	1	1	1	1	0	1	1	1	0	0	1	1	1	1
GB_GCA_001750625.1	1	1	1	0	0	1	1	1	1	1	1	1	1	0	1	1	1	1	1	1	1	1	1	0	1	1	1	1	1	1	1	1	1	1	0	0	1	1	1	1	0	1	1	1	1	0	1	1	1
GB_GCA_016207405.1	1	1	1	1	1	1	1	1	1	1	1	1	1	1	1	1	0	1	1	1	1	1	1	1	1	1	1	1	1	1	1	1	1	1	0	1	1	1	1	1	1	1	1	1	1	1	1	1	1
GB_GCA_001750645.1	1	1	1	1	1	1	1	1	1	1	1	1	1	0	1	1	1	1	1	1	1	1	1	1	1	1	1	1	0	1	1	1	1	1	1	1	1	1	1	1	1	1	1	1	1	1	1	1	1
GB_GCA_015487895.1	1	1	1	1	1	1	1	1	0	0	1	1	1	1	1	1	1	1	1	1	1	1	1	1	0	1	1	1	1	1	1	1	1	1	1	1	1	1	1	1	1	1	1	1	1	1	1	1	1
GB_GCA_016763565.1	0	1	0	0	0	0	1	1	0	0	0	0	0	1	0	0	0	1	1	1	1	0	1	1	0	0	0	1	0	0	0	1	0	1	0	0	0	1	0	0	0	1	1	1	0	1	1	1	0
GB_GCA_020845975.1	1	1	1	1	1	1	1	1	1	0	1	1	1	1	1	1	1	1	1	1	1	1	1	1	1	1	1	1	1	1	0	1	1	1	1	1	1	1	1	1	1	1	1	1	1	1	1	1	1
GB_GCA_018609925.1	1	1	1	1	1	1	0	1	1	1	1	1	1	0	1	1	1	1	0	1	1	1	0	1	0	0	1	1	0	0	1	1	1	0	0	1	0	1	1	1	1	1	1	1	1	1	1	1	1
GB_GCA_021779005.1	1	0	0	1	1	0	0	1	0	1	1	1	0	1	0	1	1	1	1	1	0	0	0	0	1	1	1	1	1	1	1	0	0	0	0	0	1	0	1	1	0	0	0	1	0	0	1	1	1
GB_GCA_905612315.1	0	1	1	1	1	1	1	1	1	1	1	1	1	1	1	1	1	1	1	1	1	0	1	1	0	1	1	1	1	1	0	1	1	1	1	1	1	1	1	1	1	1	1	1	1	1	1	1	1
GB_GCA_905479875.1	0	1	0	1	0	1	1	1	1	1	1	0	0	1	1	0	1	1	1	1	1	1	1	1	0	1	1	1	1	1	1	0	1	1	1	1	1	1	1	0	1	1	1	1	1	1	1	1	0
GB_GCA_018671575.1	1	1	0	1	1	1	1	0	1	1	1	1	1	1	1	1	1	1	1	1	1	0	1	1	1	1	1	1	1	1	1	1	1	1	1	1	1	1	1	1	1	0	1	1	1	1	1	1	1
GB_GCA_013152295.1	1	1	1	1	1	1	1	1	0	1	1	1	1	1	1	1	1	1	1	1	1	1	1	1	1	1	1	1	0	1	1	1	1	1	1	1	1	1	1	1	1	1	1	1	1	0	0	0	1
GB_GCA_011330835.1	0	1	1	0	1	1	0	1	1	1	1	1	1	0	1	1	1	1	1	1	1	1	1	0	1	1	1	1	1	1	0	1	1	1	1	0	0	1	1	1	1	1	1	1	1	1	1	1	1
GB_GCA_008975185.1	1	1	1	1	1	1	1	1	1	1	0	1	0	1	1	1	1	1	1	0	1	1	1	1	0	1	1	0	1	1	1	1	1	1	1	0	1	1	1	1	1	1	0	0	1	1	0	0	1
GB_GCA_018061255.1	1	1	1	1	0	1	1	1	1	1	1	1	1	1	1	1	1	1	1	1	1	1	1	1	1	1	1	0	1	1	1	1	1	1	1	1	1	1	1	1	1	1	1	1	1	1	1	1	1
GB_GCA_945787125.1	1	1	1	1	1	1	1	1	1	1	1	1	1	1	1	1	1	1	1	1	1	1	1	1	1	1	1	1	1	1	1	1	1	1	1	1	1	1	1	1	1	0	1	1	0	1	1	1	1
GB_GCA_021819635.1	0	1	0	1	1	1	1	1	0	1	1	1	1	0	1	0	1	0	1	0	1	1	1	1	1	1	1	0	1	0	0	1	1	0	1	0	1	0	0	1	0	1	0	1	1	1	1	1	1
GB_GCA_024222475.1	1	1	1	0	0	1	1	1	1	1	1	1	1	1	1	1	1	1	1	0	1	1	1	1	0	1	1	1	0	0	1	1	0	1	1	1	1	1	1	1	1	1	1	1	1	1	1	1	1
GB_GCA_002897735.1	1	1	1	1	1	1	1	1	1	1	1	1	1	1	1	1	1	1	1	1	1	1	1	1	1	1	1	1	1	1	1	1	1	1	1	1	1	1	1	1	1	1	1	1	1	1	1	1	1
GB_GCA_945787615.1	1	1	1	0	1	1	1	1	1	1	1	1	1	1	1	1	1	1	1	1	1	1	1	1	1	1	1	0	1	1	1	1	0	1	1	1	1	1	1	1	1	1	1	0	0	1	1	1	1
GB_GCA_003696465.1	1	1	1	1	1	1	1	1	1	1	1	1	1	1	1	1	1	1	1	1	1	1	1	1	1	1	1	1	1	1	1	1	0	1	1	0	1	1	1	1	0	1	1	1	1	1	1	1	1
GB_GCA_003454335.1	1	0	0	1	1	0	1	0	0	1	1	0	0	1	1	1	1	1	0	1	1	1	0	1	1	0	1	0	1	1	0	0	0	0	0	1	1	1	1	1	1	1	1	1	0	1	0	0	1
GB_GCA_022712945.1	1	1	1	1	1	1	1	1	1	1	1	1	1	1	1	1	1	1	1	1	1	1	1	1	1	1	1	1	1	1	1	1	1	1	1	1	1	1	1	1	1	1	1	1	1	1	1	1	1
GB_GCA_022825085.1	1	1	0	1	1	1	1	0	1	1	1	1	1	1	1	1	1	1	1	1	1	1	1	1	1	1	1	1	1	1	1	1	1	1	1	1	0	1	1	1	1	1	1	1	1	1	1	1	1
GB_GCA_022072255.1	1	1	1	1	1	1	1	1	1	1	0	1	1	1	1	1	1	1	1	1	1	1	1	1	1	1	1	1	1	0	1	1	0	1	1	1	1	1	0	1	1	1	1	1	1	1	1	1	1
GB_GCA_013151345.1	1	1	1	1	0	0	1	1	0	1	1	1	1	1	1	0	0	1	0	1	1	1	1	1	1	1	1	0	1	1	1	1	1	1	0	1	1	1	0	0	1	1	0	1	0	1	0	0	0
GB_GCA_945860585.1	1	0	1	1	1	1	1	1	1	0	1	1	1	1	1	1	1	1	1	1	1	1	1	1	1	1	1	1	1	1	1	1	1	1	1	1	1	1	1	1	1	1	1	0	1	1	1	1	1
GB_GCA_021777765.1	1	1	0	1	1	1	1	1	1	1	1	1	1	1	1	1	1	1	1	1	1	1	1	1	1	1	1	1	1	1	1	1	1	1	1	1	1	1	1	1	1	1	1	1	1	1	1	1	1
GB_GCA_024638475.1	1	1	1	1	1	0	1	1	1	1	1	0	1	1	1	0	1	0	1	1	1	1	0	1	1	1	1	1	1	1	0	1	0	1	1	0	1	1	1	0	1	1	0	1	1	1	1	1	0
RS_GCF_013343005.1	1	1	1	1	1	1	1	1	1	1	1	1	1	1	1	1	1	1	1	1	1	1	1	1	1	1	1	1	1	1	1	1	1	1	1	1	1	1	1	1	1	1	1	1	1	1	1	1	1
GB_GCA_002007425.1	1	1	1	1	1	1	1	1	1	1	1	1	1	0	1	1	1	1	1	1	1	1	1	1	1	1	1	1	1	1	1	1	1	1	1	1	1	1	1	1	1	1	1	1	1	1	1	1	1
RS_GCF_900112605.1	1	1	1	1	1	1	1	1	1	1	1	1	1	1	1	1	1	1	1	1	1	1	1	1	1	1	1	1	1	1	1	1	1	1	1	1	1	1	1	1	1	1	1	1	1	1	1	1	1
GB_GCA_002699185.1	1	0	1	1	1	1	1	1	0	1	1	1	1	1	1	1	1	1	1	1	1	1	0	1	1	0	0	0	0	1	1	0	1	0	0	0	1	1	1	1	0	1	1	1	1	0	0	0	1
GB_GCA_003485715.1	0	0	1	1	0	1	1	0	1	1	1	1	0	1	0	1	1	0	1	0	1	1	1	0	1	0	0	0	1	1	1	1	1	1	1	0	0	0	0	1	1	1	1	1	1	1	1	1	1
GB_GCA_013002925.1	1	1	1	1	0	0	0	1	1	0	1	1	1	1	1	0	1	1	1	1	0	1	1	1	1	1	1	0	1	0	1	1	0	1	1	1	1	1	1	0	1	1	1	1	0	1	0	0	0
GB_GCA_003645555.1	0	1	1	1	1	1	0	1	1	1	1	0	1	1	1	1	1	1	1	1	1	1	1	1	0	1	1	1	1	1	1	0	1	1	1	1	1	0	1	1	1	1	1	1	1	1	1	0	1
GB_GCA_007131825.1	0	0	0	1	0	1	0	0	1	1	0	1	0	0	1	0	1	1	1	1	1	1	1	1	0	1	1	1	1	1	0	1	0	1	1	0	1	1	0	0	0	1	0	0	0	0	1	0	0
GB_GCA_003972845.1	1	0	0	1	1	1	1	1	0	1	0	1	0	0	1	0	0	1	0	1	0	0	0	1	1	0	0	1	1	0	1	0	0	0	1	0	0	1	1	0	0	0	1	1	0	1	0	1	0
RS_GCF_003751635.1	1	1	1	1	1	1	1	1	1	1	1	1	1	1	1	1	1	1	1	1	1	1	1	1	1	1	1	1	1	1	1	1	1	1	1	1	1	1	1	1	1	1	1	1	1	1	1	1	1
GB_GCA_023134145.1	1	1	0	1	1	1	1	1	1	1	1	1	1	1	1	1	1	1	1	1	1	1	1	1	1	1	1	1	1	1	1	1	0	1	1	1	1	1	1	1	1	1	1	1	1	1	1	1	1
GB_GCA_020341735.1	1	0	1	1	1	1	1	1	1	0	1	1	0	1	1	1	0	1	1	1	1	0	1	1	1	1	1	1	1	1	1	1	1	1	0	1	1	1	1	1	0	1	1	1	1	1	1	1	1
GB_GCA_902551695.1	1	1	1	0	0	0	1	1	0	1	1	1	1	1	1	0	1	0	0	1	1	1	1	0	1	1	1	1	1	1	0	1	1	1	0	0	1	1	0	0	0	0	1	1	1	1	1	1	0
GB_GCA_012103495.1	1	1	1	1	1	0	1	1	0	1	1	1	1	1	1	1	1	1	1	1	1	1	1	0	0	1	1	1	1	1	0	1	1	1	1	1	1	1	0	1	1	1	0	1	0	1	1	1	1
GB_GCA_013151035.1	1	1	0	1	1	1	1	1	1	1	1	1	1	1	1	1	1	1	1	1	1	1	1	1	1	1	1	1	1	1	1	1	1	1	1	1	1	1	1	1	1	1	1	1	1	1	1	1	1
GB_GCA_015490395.1	0	1	1	1	1	1	1	1	0	0	1	1	1	1	1	1	1	1	0	1	1	0	1	1	1	1	1	1	1	1	1	0	1	1	1	0	1	1	1	1	1	1	1	1	1	1	1	1	1
GB_GCA_003230085.1	1	1	1	1	1	1	1	1	1	0	1	1	1	1	0	1	0	1	1	1	1	0	1	1	0	0	0	1	0	1	1	0	1	1	1	1	1	1	1	1	0	1	1	1	1	1	1	1	1
GB_GCA_016124415.1	0	1	0	1	1	1	1	1	1	1	1	1	1	1	1	1	1	0	1	1	1	1	1	1	1	1	1	1	1	1	1	1	1	0	1	0	1	1	1	1	1	1	1	1	1	0	1	1	1
GB_GCA_020850735.1	1	1	0	1	1	0	1	1	1	1	1	1	0	1	1	1	1	0	1	1	1	1	1	1	1	1	1	1	1	1	1	1	1	0	1	1	1	1	0	1	1	1	1	1	1	1	1	1	1
GB_GCA_021773195.1	1	1	1	1	1	1	1	1	0	1	1	1	1	1	1	1	1	1	1	1	1	1	0	1	1	1	1	1	1	1	0	1	1	1	1	1	1	1	1	1	1	1	1	1	1	1	1	1	1
GB_GCA_945879065.1	1	1	1	0	1	1	1	1	1	0	1	1	1	1	1	1	1	1	1	1	1	1	1	1	1	1	1	1	1	0	1	1	1	1	1	1	1	1	1	1	1	1	1	1	1	1	1	1	1
GB_GCA_024234895.1	0	1	1	1	1	1	1	1	1	1	1	1	1	1	1	1	1	1	1	1	1	1	1	1	1	1	1	0	1	1	1	1	1	0	0	1	0	1	1	1	1	1	1	1	1	1	0	0	1
GB_GCA_024644045.1	1	0	1	1	1	1	1	0	1	1	1	1	1	1	1	1	1	1	1	1	1	1	1	1	1	1	1	1	1	1	1	1	1	1	1	1	1	0	1	1	1	1	1	1	1	1	1	1	1
GB_GCA_020445605.1	1	1	1	1	1	1	1	1	1	1	1	1	1	1	1	1	1	1	1	1	1	1	1	1	1	1	1	1	1	1	1	1	1	1	1	1	1	1	1	1	1	1	1	1	1	1	1	1	1
GB_GCA_919903055.1	1	1	1	1	1	1	1	1	1	1	1	1	1	1	1	1	1	0	1	1	0	1	0	1	1	0	0	1	0	0	1	1	1	1	1	1	1	1	1	1	1	1	1	1	1	1	1	1	1
GB_GCA_002376965.1	1	1	1	1	1	1	1	1	0	1	1	1	1	1	1	1	1	1	1	1	1	1	1	0	1	1	1	0	1	1	1	0	1	1	1	1	1	0	1	1	0	1	1	1	1	1	1	1	1
GB_GCA_007571105.1	1	1	1	0	1	1	1	1	1	0	1	1	1	0	1	0	1	1	1	1	1	1	1	1	1	1	1	0	1	1	1	0	1	1	1	1	0	0	1	0	0	1	0	1	1	0	1	1	0
GB_GCA_003233345.1	1	1	1	0	1	1	1	1	0	1	1	1	1	1	0	1	1	0	1	1	0	1	1	1	1	1	1	1	1	1	1	1	1	1	1	1	1	1	1	1	1	1	1	1	1	1	1	1	1
GB_GCA_003695825.1	1	1	1	1	1	1	1	1	0	1	1	1	1	1	1	1	1	1	1	1	1	1	1	1	1	1	1	1	1	1	1	1	1	1	1	1	1	1	1	1	1	1	1	1	1	1	1	1	1
GB_GCA_003696645.1	1	1	1	1	1	1	1	1	1	0	1	1	1	1	1	1	1	1	1	1	1	1	1	1	1	1	1	1	1	1	1	1	1	1	1	0	1	1	1	1	1	1	1	0	1	1	1	1	1
GB_GCA_013215905.1	1	1	1	1	1	1	1	1	1	1	1	1	1	1	1	1	0	0	1	1	1	1	1	1	1	1	1	1	0	1	0	1	0	1	0	1	1	1	1	1	1	1	1	1	1	0	1	1	1
GB_GCA_004357005.1	1	0	0	0	0	1	1	1	0	0	1	1	1	1	1	1	0	0	1	1	1	1	0	1	1	1	0	1	0	0	1	1	1	0	0	1	1	0	1	1	1	1	1	1	1	1	1	0	1
GB_GCA_011052255.1	1	1	1	1	1	1	1	1	1	1	1	1	0	1	1	1	0	1	1	1	1	1	1	1	1	1	1	0	0	1	1	0	1	1	0	1	1	1	1	1	1	1	1	1	1	1	1	1	1
GB_GCA_008501635.1	1	1	1	1	1	1	1	1	1	1	1	1	1	1	1	1	1	1	1	1	1	1	1	1	1	1	1	1	1	1	1	1	1	1	1	1	1	1	1	1	1	1	1	1	1	1	1	1	1
GB_GCA_011046015.1	0	1	0	0	0	0	1	1	0	1	1	1	1	1	1	0	1	0	1	1	1	1	1	1	1	1	1	0	1	1	0	1	1	1	1	1	0	0	1	0	1	1	1	1	1	1	0	0	0
GB_GCA_013348725.1	1	1	1	1	1	1	1	1	1	1	1	1	1	1	1	1	1	1	1	1	1	1	1	1	1	1	1	1	1	1	1	1	1	1	1	1	1	1	1	1	1	1	1	1	1	1	1	1	1
GB_GCA_016218365.1	1	1	1	1	1	1	1	1	1	1	1	1	1	1	1	1	1	1	1	1	1	1	0	1	1	1	1	1	1	1	1	1	1	1	1	1	1	1	1	1	1	1	1	1	1	1	1	1	1
GB_GCA_015484945.1	1	1	1	1	1	1	1	0	1	1	1	1	1	1	1	1	1	1	1	1	0	1	1	1	0	1	1	1	1	1	1	1	0	1	1	1	1	1	1	1	1	1	0	0	1	1	1	1	1
GB_GCA_016214925.1	1	1	0	1	1	0	1	1	1	0	1	1	1	1	1	1	1	0	1	1	0	0	0	1	1	1	1	1	1	1	0	1	0	1	1	1	1	1	0	1	1	0	0	1	1	1	1	1	1
GB_GCA_015491615.1	1	1	1	1	1	1	1	1	1	1	1	1	1	1	1	1	1	0	1	1	1	1	1	1	1	0	0	1	1	1	1	1	1	1	1	1	1	1	1	1	1	1	1	1	0	0	1	1	1
GB_GCA_018402195.1	1	0	1	1	1	1	1	1	1	1	1	1	1	1	1	0	1	1	1	1	1	1	1	0	1	1	1	1	1	1	1	1	1	1	1	1	1	1	1	1	1	1	1	1	1	1	1	1	0
GB_GCA_018061105.1	1	1	0	1	1	1	1	1	0	1	1	1	1	1	1	1	1	0	1	1	1	1	1	0	1	1	1	1	1	1	1	1	1	1	1	1	1	1	1	1	1	1	1	1	1	0	1	1	1
GB_GCA_020201335.1	1	1	0	1	1	1	1	1	1	1	1	1	1	1	1	1	1	1	1	1	1	1	1	1	1	1	1	1	1	1	1	1	1	1	1	1	1	1	1	1	1	0	0	1	1	1	1	0	1
GB_GCA_023266165.1	1	0	0	1	1	1	1	1	1	1	1	0	1	1	1	1	1	1	1	0	1	1	1	1	1	1	1	1	0	1	1	1	1	1	1	1	1	1	1	0	1	0	1	1	1	1	1	1	1
GB_GCA_021774255.1	1	1	1	1	1	1	1	1	1	1	1	1	1	1	1	1	1	1	1	1	1	1	1	1	1	1	1	1	1	1	1	1	1	1	1	1	1	1	1	1	1	1	1	1	1	1	1	1	1
GB_GCA_021156325.1	1	1	0	0	1	1	1	1	1	1	1	1	1	1	1	1	1	1	1	1	1	1	1	1	1	1	1	1	1	1	1	1	1	1	1	1	1	1	1	1	1	1	1	1	1	1	0	0	1
GB_GCA_020445565.1	1	1	1	1	1	1	1	1	1	1	1	1	0	1	1	1	1	1	1	1	1	1	1	1	1	1	1	1	1	1	1	1	1	0	1	1	1	1	1	1	1	1	1	1	1	1	1	1	1
GB_GCA_002432655.1	1	1	1	1	1	1	1	1	1	1	1	1	1	1	1	1	1	1	1	1	1	1	0	1	1	1	1	1	1	1	1	1	1	0	1	1	1	1	1	1	1	1	1	1	1	1	1	1	1
GB_GCA_002868855.1	1	1	1	1	1	1	1	1	1	1	1	1	1	0	1	1	1	1	1	1	1	1	1	1	1	1	1	1	1	1	1	1	1	1	1	1	1	1	1	1	1	1	1	1	1	1	1	1	1
GB_GCA_003645455.1	0	1	1	1	1	1	1	1	1	1	1	1	1	1	1	1	1	1	1	1	1	1	1	1	1	1	1	1	1	1	1	1	1	1	1	1	1	1	1	1	1	1	1	1	1	1	1	1	1
GB_GCA_007128895.1	1	1	0	1	1	1	1	0	1	0	1	1	0	1	1	1	0	1	1	1	0	1	1	1	1	1	1	1	1	1	1	1	1	0	1	1	1	1	1	1	1	1	1	1	1	1	1	1	1
RS_GCF_003097315.1	1	1	1	1	1	1	1	1	1	1	1	1	1	1	1	1	1	1	1	1	1	1	1	1	1	1	1	1	1	1	1	1	1	1	1	1	1	1	1	1	0	1	1	1	1	1	1	1	1
GB_GCA_011375345.1	1	1	1	1	1	1	1	0	0	1	1	1	1	1	1	1	1	1	1	1	0	1	1	1	1	1	1	1	1	1	1	1	1	1	1	1	1	1	1	1	1	1	1	1	1	1	1	1	1
GB_GCA_013003115.1	1	1	1	1	0	1	1	1	0	1	1	1	1	1	1	1	1	1	1	1	1	1	1	0	1	1	1	0	1	1	0	1	1	1	1	1	1	1	0	1	1	0	1	1	1	1	0	0	1
GB_GCA_013373515.1	1	1	1	1	0	0	1	1	1	1	1	1	1	1	1	1	1	1	1	1	1	1	1	1	1	1	1	1	1	1	0	1	1	1	1	1	1	1	1	1	1	1	1	1	1	1	1	1	1
GB_GCA_014238345.1	1	1	1	1	1	1	1	1	1	1	1	0	1	0	1	1	1	1	1	1	1	1	1	1	1	1	1	1	1	0	1	0	1	1	0	1	1	1	1	1	1	1	1	1	1	1	1	1	1
GB_GCA_015163845.1	1	1	1	1	1	1	1	0	0	1	1	1	1	1	1	1	1	1	1	1	1	1	1	0	1	1	1	1	1	1	1	0	0	1	1	0	1	1	1	1	1	1	0	0	1	1	1	1	1
GB_GCA_905479545.1	1	1	0	1	1	1	1	1	1	1	1	1	1	1	1	1	1	1	1	1	1	1	1	1	1	1	1	1	1	1	0	1	1	1	1	0	1	1	1	1	1	1	1	0	1	1	1	1	1
GB_GCA_018241565.1	1	0	1	1	1	1	1	1	1	1	1	1	1	1	1	1	1	1	1	1	1	1	1	1	1	1	1	1	1	1	1	1	1	1	1	1	1	1	1	1	1	1	1	1	1	1	1	1	1
GB_GCA_919902765.1	1	1	1	1	1	1	1	1	1	1	1	1	1	1	1	1	1	1	1	0	1	1	1	1	1	1	1	1	1	1	1	1	1	1	1	0	1	1	0	1	0	1	1	1	1	1	1	1	1
GB_GCA_021604705.1	1	1	1	1	1	1	1	1	1	1	1	1	1	1	1	1	1	1	1	0	1	1	0	1	1	1	1	1	1	1	1	1	1	1	1	0	1	1	0	1	1	1	1	1	1	1	1	1	1
GB_GCA_913058255.1	1	1	0	1	1	1	1	1	1	1	1	1	1	1	1	1	1	1	1	1	1	1	1	1	1	1	1	1	1	1	1	1	1	1	1	1	1	1	1	1	1	1	1	1	1	1	1	1	1
GB_GCA_020027215.1	1	1	1	1	1	1	1	1	1	1	0	1	1	0	1	1	1	1	1	1	1	1	1	1	1	1	1	1	0	1	1	1	1	1	1	1	1	1	1	1	1	1	1	1	1	1	1	1	1
GB_GCA_021773175.1	1	1	1	1	1	1	1	1	1	1	1	1	1	1	1	1	1	1	1	1	1	1	1	1	1	1	1	1	1	1	1	1	1	1	1	1	1	1	1	1	1	1	1	1	1	1	1	1	1
GB_GCA_022340215.1	1	1	1	0	1	1	1	1	1	1	1	1	1	1	1	1	1	1	1	1	1	1	1	1	1	1	1	1	1	1	1	1	1	1	1	1	1	1	1	1	1	1	1	1	1	1	1	1	1
[truncated: 56 more columns]
