# Supplementary material for: Marked Genome Reduction Driven by a Parasitic Lifestyle: Two Complete Genomes of Endosymbiotic Bacteria Possibly Hosted by a Dinoflagellate
Source: Microbes Environ. 2025 Jun 5;40(2):ME25005. doi: 10.1264/jsme2.ME25005 (PMC12213064; doi:10.1264/jsme2.ME25005)
Supplement: Supplementary file 3 — Supplementary Material 3 [file 40_25005_s3.xlsx]

## Sheet: FigS2_coverage
Supplementary Table S2. Genomes and marker genes used in the multigene phylogenetic analysis of 203 genomes. The numbers in each cell indicate the number of amino acid positions used in the phylogenomic analysis.
Genome IDs	PF00380.20	PF00410.20	PF00466.21	PF01025.20	PF02576.18	PF03726.15	TIGR00006	TIGR00019	TIGR00020	TIGR00029	TIGR00043	TIGR00059	TIGR00061	TIGR00064	TIGR00065	TIGR00082	TIGR00083	TIGR00086	TIGR00088	TIGR00090	TIGR00092	TIGR00095	TIGR00115	TIGR00116	TIGR00138	TIGR00158	TIGR00166	TIGR00168	TIGR00186	TIGR00250	TIGR00337	TIGR00344	TIGR00362	TIGR00382	TIGR00392	TIGR00396	TIGR00398	TIGR00414	TIGR00420	TIGR00431	TIGR00435	TIGR00436	TIGR00442	TIGR00456	TIGR00459	TIGR00460	TIGR00468	TIGR00472	TIGR00487
RS3	122	127	173	137	0	654	259	341	289	88	106	113	102	274	0	82	254	146	218	93	339	113	361	253	0	142	100	151	204	107	514	778	383	388	829	725	497	406	322	0	414	254	371	479	549	254	316	646	683
XS4	122	124	172	137	113	656	260	338	317	88	106	116	102	298	320	94	255	146	211	0	0	0	361	255	147	141	100	151	204	107	515	780	393	388	828	728	496	406	321	251	412	0	370	481	506	258	315	638	678
GB_GCA_002095075.2	122	127	170	140	113	657	259	342	315	88	106	116	102	301	319	94	255	146	218	93	339	113	190	269	147	142	100	149	143	107	518	779	393	382	829	732	603	406	322	252	413	0	371	480	563	257	316	648	682
RS_GCF_000379445.1	122	127	170	140	113	656	259	342	317	88	106	116	102	302	0	94	255	146	218	93	339	113	361	270	147	141	100	120	204	107	518	777	393	388	829	732	603	406	322	252	414	255	371	479	564	258	316	648	689
RS_GCF_012222965.1	122	127	170	140	113	657	259	342	315	88	106	116	102	300	319	94	255	146	218	93	339	113	361	269	147	142	100	151	204	107	518	779	393	382	829	732	603	406	322	252	413	254	371	480	563	257	316	648	682
RS_GCF_002803295.2	122	0	170	140	113	656	259	342	317	0	0	0	102	302	0	94	255	146	218	93	339	113	361	270	147	141	100	125	0	107	518	0	0	388	828	732	0	0	0	0	414	0	0	0	564	257	316	648	683
GB_GCA_020629575.1	122	127	170	140	113	657	259	342	317	88	106	116	102	302	0	94	255	146	218	93	339	113	361	270	147	141	100	139	204	103	518	778	393	388	829	732	603	406	322	229	414	255	371	480	564	257	316	507	689
RS_GCF_003290445.1	122	127	160	139	113	657	259	342	315	88	106	116	102	301	319	94	254	146	218	93	339	113	361	269	147	142	100	150	204	107	518	779	393	382	829	732	603	406	322	252	413	254	371	480	563	257	316	648	682
GB_GCA_021713395.1	122	127	172	140	113	660	261	341	294	88	106	116	102	302	321	94	253	146	218	93	339	113	362	273	147	141	100	151	203	107	518	778	393	388	829	732	603	406	322	251	414	255	372	507	564	258	316	650	686
RS_GCF_003428155.1	122	127	170	140	113	656	260	342	317	88	106	116	102	302	0	94	255	146	218	93	339	113	361	270	147	141	100	122	204	107	518	778	393	388	829	0	603	406	322	252	414	255	371	478	564	257	316	648	689
RS_GCF_003574475.2	122	127	170	140	113	657	259	342	315	88	106	116	102	301	319	94	255	146	218	93	339	113	361	269	147	142	100	150	204	107	518	778	393	382	829	732	604	406	322	252	413	254	370	480	563	257	316	646	683
GB_GCA_913060525.1	122	127	171	139	113	534	259	342	317	0	106	116	0	0	0	58	253	146	218	93	0	113	361	271	147	52	100	124	204	107	518	568	393	384	829	732	358	406	0	252	414	255	372	367	271	257	316	547	677
RS_GCF_003574485.1	122	127	170	140	113	169	259	342	317	88	106	116	102	302	0	94	255	146	218	93	339	113	361	270	147	141	100	150	204	107	518	778	393	388	829	732	603	406	322	252	414	255	371	480	564	258	317	648	689
RS_GCF_000478685.1	122	0	160	139	113	660	260	342	247	88	106	116	101	298	321	94	256	128	218	0	339	113	362	262	147	141	100	150	204	107	518	766	393	388	829	731	498	406	322	0	414	255	371	472	565	258	306	650	684
GB_GCA_016939855.1	122	127	0	139	109	660	0	342	287	0	0	116	102	301	0	94	0	0	218	0	339	113	0	0	147	0	0	151	0	107	518	779	393	0	0	0	604	0	0	252	0	255	372	472	563	258	306	650	689
GB_GCA_902518075.1	122	0	173	0	113	660	0	0	293	88	0	0	0	302	0	94	256	0	218	93	0	113	0	0	147	141	100	0	204	0	0	0	393	388	829	440	0	0	322	253	413	255	0	483	565	0	0	0	689
RS_GCF_000441555.1	122	127	158	138	0	658	259	342	317	88	106	116	102	294	0	94	0	145	217	93	339	0	0	255	0	142	100	109	204	103	0	779	0	385	823	725	497	405	322	253	411	0	370	480	566	254	310	650	607
GB_GCA_023423235.1	0	0	0	137	0	0	258	311	0	0	0	0	0	296	0	0	256	0	218	0	339	112	362	271	147	65	79	150	204	107	510	779	390	388	823	300	604	0	0	0	413	255	0	483	0	256	310	650	0
GB_GCA_000168735.1	0	46	173	0	60	174	139	0	0	0	84	0	0	0	272	0	214	134	0	72	339	0	186	153	95	0	0	0	0	0	294	0	373	0	0	0	327	298	124	0	0	125	0	0	0	0	164	0	0
GB_GCA_024685995.1	23	0	0	139	0	604	261	0	317	86	106	0	0	0	321	0	0	146	0	93	0	0	0	273	0	142	100	0	204	107	518	780	390	0	829	733	274	405	321	0	414	255	372	509	566	257	0	0	0
GB_GCA_021807845.1	122	126	0	140	113	657	261	0	317	88	106	0	102	302	321	94	0	0	218	0	339	113	0	0	147	0	0	139	145	107	518	772	0	0	0	730	497	0	322	253	412	0	370	0	0	256	316	650	685
GB_GCA_021840785.1	122	0	171	136	0	660	0	342	0	88	106	0	0	302	0	89	253	0	218	0	339	113	0	270	0	141	100	0	203	107	0	0	0	297	828	733	604	0	0	251	413	0	369	310	0	258	0	0	0
GB_GCA_002715985.1	122	0	0	140	113	0	261	342	0	88	106	0	0	301	321	0	256	146	218	92	339	0	362	273	147	0	0	151	0	107	0	780	393	388	0	732	601	405	322	0	414	255	372	480	566	256	310	650	0
GB_GCA_013287435.1	122	0	0	0	0	660	261	342	316	86	105	0	102	293	0	0	256	138	218	93	339	113	0	0	147	0	0	151	204	107	518	0	393	0	825	731	0	402	322	0	0	0	363	0	564	0	304	650	0
GB_GCA_007120575.1	0	0	0	0	0	660	260	0	0	88	106	0	102	300	321	94	256	0	75	0	0	0	362	271	0	142	100	0	204	106	316	0	393	388	583	0	0	406	321	253	413	255	372	0	0	257	0	0	689
GB_GCA_021648185.1	122	0	0	0	113	550	0	0	0	0	106	104	0	302	0	84	256	146	0	93	339	0	361	273	0	142	100	0	203	105	518	0	393	384	0	460	0	0	322	250	411	0	372	509	565	257	309	649	654
GB_GCA_003864535.1	122	127	162	139	0	659	261	342	287	87	0	0	0	299	321	94	0	0	204	93	339	98	0	270	0	141	100	151	204	0	356	653	0	387	596	731	593	404	321	0	411	234	372	482	566	255	317	649	599
RS_GCF_000300075.1	122	127	163	137	0	0	255	341	247	78	102	113	102	0	0	90	0	142	0	0	0	113	0	241	0	135	90	147	0	0	0	0	0	0	0	726	0	402	317	0	407	0	372	0	542	0	305	640	660
RS_GCF_001720395.1	122	127	162	140	113	659	261	342	317	86	106	116	102	284	321	94	255	146	218	93	339	113	362	273	103	142	100	151	204	107	517	694	393	353	828	732	410	406	322	252	270	255	372	509	564	206	309	650	689
GB_GCA_913009265.1	122	0	0	0	0	0	260	342	0	0	106	116	102	0	267	0	0	0	0	93	339	103	0	273	147	0	0	126	204	107	0	0	0	291	819	731	431	405	322	0	0	255	0	509	251	255	317	576	0
GB_GCA_905620445.1	0	0	171	0	113	658	259	289	317	0	106	116	102	300	0	94	0	146	0	93	0	93	334	272	0	142	100	143	0	0	0	776	390	385	827	733	0	405	0	253	414	0	0	0	563	254	316	561	680
GB_GCA_015662325.1	122	0	0	83	113	0	132	0	304	0	0	0	0	0	321	94	256	146	0	93	0	113	0	273	147	0	0	0	204	107	418	435	393	0	829	525	0	406	322	253	0	0	372	0	566	257	0	0	683
GB_GCA_018334525.1	0	127	170	137	113	426	0	342	317	87	68	116	102	298	0	94	256	0	218	93	339	113	0	273	142	0	0	151	0	0	0	780	390	340	0	0	0	312	0	253	0	255	0	509	0	258	317	618	0
GB_GCA_902514645.1	122	127	0	136	112	659	157	342	277	87	105	116	102	0	0	82	0	144	217	93	339	0	359	264	0	0	0	151	0	107	0	775	391	387	0	0	497	0	320	247	385	0	0	491	0	257	305	540	671
GB_GCA_021797365.1	122	0	170	0	0	0	261	0	309	88	0	116	101	0	0	86	0	0	218	0	281	0	362	0	0	142	100	0	204	107	0	780	390	149	829	0	603	0	319	249	390	255	0	0	398	0	0	0	0
GB_GCA_001640045.1	0	127	165	0	113	165	0	0	252	88	0	116	0	0	220	94	0	144	197	0	339	0	309	0	0	0	0	107	0	106	218	555	0	0	573	0	199	315	322	253	0	169	0	0	499	0	0	419	493
GB_GCA_016191235.1	0	127	172	137	113	660	260	342	317	0	106	116	102	302	321	94	0	0	218	93	339	113	362	273	147	142	100	0	204	107	518	780	393	388	0	733	0	0	322	253	0	255	372	509	566	258	0	0	688
GB_GCA_905612355.1	122	127	172	0	0	511	193	0	0	88	106	116	102	0	321	0	256	145	218	93	0	0	0	0	147	0	0	150	0	0	317	0	0	0	645	731	604	0	319	0	413	255	370	0	566	258	317	650	0
GB_GCA_011380105.1	122	0	173	140	109	659	260	342	0	86	0	116	63	299	0	0	154	0	48	0	339	113	0	273	0	142	100	109	204	80	518	780	0	0	0	0	0	0	320	0	0	120	237	509	566	0	317	461	0
GB_GCA_007134775.1	122	127	173	139	113	660	261	342	275	88	106	116	102	299	321	94	256	146	218	93	339	113	361	272	147	142	100	150	204	107	0	780	393	388	780	733	603	406	321	253	413	110	372	509	566	257	317	650	689
RS_GCF_001975725.1	122	127	173	137	113	660	261	342	287	87	106	116	102	302	321	94	256	146	218	93	339	113	362	273	147	142	100	150	204	107	518	780	393	387	829	730	604	406	322	253	414	255	372	509	566	256	317	650	689
GB_GCA_013288185.1	0	127	173	135	113	660	0	0	317	88	0	0	101	302	321	94	248	0	0	44	0	113	0	266	0	142	100	145	204	107	518	0	0	0	828	0	0	0	0	248	0	254	0	467	562	249	317	543	683
GB_GCA_001801365.1	0	127	173	140	113	660	261	342	293	86	0	116	102	302	321	94	0	146	218	0	108	0	362	273	147	142	100	150	204	107	0	761	390	388	0	0	604	406	322	251	401	255	372	509	566	204	317	650	683
GB_GCA_021838065.1	122	0	0	140	0	0	0	342	0	87	106	0	102	299	0	0	217	146	218	93	0	113	0	271	147	142	100	0	204	0	379	0	393	0	0	732	604	405	321	0	414	255	372	419	263	257	0	0	0
GB_GCA_014239225.1	122	127	170	139	111	0	260	342	317	0	106	116	0	0	0	0	0	145	0	93	339	113	261	0	147	142	100	0	204	81	0	780	0	0	735	301	0	143	0	0	0	0	372	508	461	0	0	0	0
GB_GCA_001801285.1	122	125	173	0	113	660	0	342	0	87	0	116	100	297	321	94	256	0	218	93	0	113	0	272	147	0	0	148	204	107	518	780	316	0	826	193	0	406	0	253	414	255	372	509	0	257	0	0	689
GB_GCA_016218405.1	122	127	173	138	113	660	261	340	317	88	106	116	100	302	321	94	256	146	218	93	339	113	362	273	0	141	100	133	204	107	517	778	393	388	828	731	603	406	321	252	412	255	0	472	566	257	309	542	677
GB_GCA_004357505.1	122	127	113	140	113	0	261	0	303	0	105	116	102	0	321	94	0	146	218	93	339	0	349	0	0	142	100	140	204	106	517	680	392	387	0	0	497	406	0	253	413	255	229	508	0	212	306	649	688
GB_GCA_002170535.1	0	127	173	140	113	660	258	342	0	88	106	97	102	0	321	81	256	146	215	93	339	113	362	271	0	142	100	143	204	106	518	780	390	388	810	730	0	406	0	253	413	255	372	499	566	257	309	649	686
RS_GCF_002776555.1	121	126	173	137	0	659	261	334	317	88	104	114	102	298	319	94	256	146	204	0	336	113	362	258	0	141	100	149	204	107	518	776	392	388	829	730	496	403	322	253	412	0	372	509	555	257	317	648	679
GB_GCA_002450975.1	112	0	173	0	113	643	260	338	0	86	106	116	102	302	321	94	256	0	218	93	250	113	0	273	147	141	100	149	204	107	0	542	393	0	428	0	604	405	0	253	414	255	317	509	0	257	316	650	688
GB_GCA_902557415.1	122	127	0	140	0	660	0	342	317	0	106	116	0	0	321	0	256	146	218	0	339	112	362	271	0	0	95	0	204	107	518	780	390	387	810	730	604	405	0	0	413	0	372	502	566	0	0	0	0
GB_GCA_002469885.1	122	127	0	0	113	660	261	342	317	88	106	116	102	190	321	94	256	0	218	93	339	113	362	273	0	142	100	150	204	107	518	759	393	388	829	732	604	406	319	252	414	255	368	509	566	258	316	648	678
GB_GCA_002747185.1	0	127	173	0	113	659	261	0	0	0	0	116	102	301	321	94	256	146	0	93	0	113	362	0	147	0	0	0	0	107	518	780	393	0	829	731	0	405	322	253	414	255	0	0	0	257	0	0	688
GB_GCA_021767745.1	0	0	0	137	0	0	0	342	284	88	0	0	102	302	321	0	255	146	217	93	339	112	0	271	147	142	100	0	0	104	0	345	329	0	829	732	604	258	319	0	0	255	372	509	0	255	259	649	0
GB_GCA_002454015.1	122	127	171	140	113	660	249	342	317	87	106	116	102	0	321	0	198	144	218	88	335	113	356	239	147	142	73	151	198	107	516	779	354	385	619	0	379	406	0	253	412	254	371	503	561	253	305	542	675
GB_GCA_024276775.1	122	0	173	126	0	598	260	342	0	87	106	0	102	302	321	94	247	146	218	93	0	113	362	273	147	141	100	77	204	107	0	780	0	388	829	704	604	406	0	253	0	254	372	509	566	203	317	650	686
GB_GCA_902538855.1	0	0	0	140	113	0	261	0	0	0	0	0	0	296	321	0	0	146	218	0	339	0	0	0	143	142	100	148	204	107	512	778	393	0	659	691	492	0	321	221	0	0	0	0	565	0	304	648	667
GB_GCA_902510755.1	0	0	171	138	113	0	260	342	287	0	106	0	0	0	321	0	0	146	0	0	309	0	0	0	147	142	100	0	204	0	517	779	392	388	757	679	0	406	320	0	0	255	0	503	566	257	0	0	0
GB_GCA_905479295.1	122	0	172	139	113	659	261	342	0	0	106	116	0	300	321	94	0	146	218	93	339	113	362	273	147	142	100	151	204	106	518	779	393	388	0	732	604	0	0	253	413	255	0	506	0	257	310	650	686
GB_GCA_002432635.1	122	127	172	139	113	660	261	342	317	86	106	115	101	302	321	94	256	146	218	93	339	113	0	271	147	142	100	151	204	107	518	780	393	385	829	733	604	405	321	253	414	255	372	509	566	257	306	374	689
GB_GCA_001801315.1	122	127	173	136	113	0	261	341	317	0	0	116	0	302	321	94	256	146	155	93	339	113	362	273	147	142	100	149	204	107	0	780	393	388	626	732	498	331	322	215	0	253	372	508	0	257	315	648	681
GB_GCA_020050845.1	122	0	0	0	0	0	261	342	0	87	0	0	102	302	321	94	255	146	0	93	339	113	289	0	147	142	100	148	203	107	424	779	0	385	828	731	497	406	0	253	0	255	0	509	522	258	304	649	674
GB_GCA_024763185.1	108	0	0	140	0	0	261	342	294	86	106	0	102	0	321	94	0	0	218	93	0	93	137	271	147	142	100	133	204	107	518	780	366	0	829	380	604	406	0	218	414	253	372	509	0	193	317	476	523
GB_GCA_003232015.1	122	0	0	0	0	0	260	0	317	87	106	0	102	301	321	0	256	146	218	93	0	0	362	272	0	141	100	131	204	107	518	780	393	387	829	733	604	406	0	0	414	0	372	509	566	258	317	0	0
GB_GCA_003230195.1	122	127	172	140	0	660	261	0	317	86	106	116	95	302	0	94	0	146	0	0	133	113	362	273	147	0	100	0	0	64	0	780	0	314	0	0	0	0	322	253	414	255	372	373	0	258	0	650	0
GB_GCA_019090185.1	0	127	172	138	113	649	261	0	0	87	106	0	102	300	321	94	0	0	218	93	339	0	0	0	0	0	0	139	0	0	0	439	392	388	0	640	497	405	322	252	0	255	372	0	564	258	317	0	580
GB_GCA_003694425.1	122	127	173	137	113	660	261	342	293	0	106	116	102	299	321	94	127	0	218	93	0	0	0	0	143	142	100	0	150	107	0	363	393	0	829	319	604	0	0	253	412	255	372	508	566	0	0	0	688
GB_GCA_003354005.1	122	127	173	140	113	659	261	341	317	88	106	116	102	301	321	85	256	146	218	93	339	113	362	262	147	142	100	151	0	107	518	775	393	385	829	730	495	406	321	253	414	254	372	472	566	257	313	650	675
GB_GCA_003567855.1	122	127	0	140	113	660	260	342	247	88	106	116	102	301	208	94	256	144	0	93	339	113	362	271	147	142	100	139	204	106	517	780	393	387	658	0	497	406	320	253	386	255	372	509	566	257	306	650	591
GB_GCA_020444765.1	122	127	172	0	113	337	226	0	0	86	90	0	0	302	321	94	256	146	0	93	0	113	362	0	147	142	100	0	192	107	0	559	0	378	0	506	0	0	0	253	234	255	0	382	0	0	306	650	513
GB_GCA_023487615.1	0	127	0	0	0	0	0	342	0	0	106	116	0	302	0	94	0	146	218	0	0	68	361	273	133	0	0	0	0	107	0	0	0	140	829	732	604	406	322	253	414	0	352	509	0	0	0	0	0
GB_GCA_013287845.1	122	127	0	0	113	660	261	0	0	86	106	0	101	302	321	94	256	146	218	93	0	113	362	0	133	53	100	150	0	0	0	765	0	338	829	0	0	0	236	253	333	0	0	0	0	0	316	650	681
GB_GCA_004796365.1	0	0	0	140	111	660	261	342	0	86	106	116	102	302	320	94	256	146	218	0	0	113	325	273	147	142	100	0	0	0	0	779	393	0	829	733	592	405	322	253	414	255	372	508	0	257	0	0	686
GB_GCA_006218035.1	122	127	172	140	113	660	261	342	294	86	106	116	102	302	321	94	256	146	218	93	339	113	362	273	147	142	100	151	204	107	518	780	393	388	829	732	604	406	322	253	413	255	372	509	566	257	317	650	683
RS_GCF_003337735.1	122	127	173	140	101	660	261	342	317	86	106	116	102	302	321	94	256	146	218	93	339	113	362	273	147	141	100	131	204	107	518	780	393	0	829	731	604	406	322	253	414	255	372	509	566	256	317	650	688
GB_GCA_002376325.1	122	0	162	0	113	633	261	342	317	87	106	116	102	302	233	94	256	0	218	93	0	113	0	273	147	141	76	151	0	107	443	580	0	0	829	0	604	140	322	253	414	255	372	509	566	257	317	650	688
GB_GCA_012965065.1	122	127	173	0	113	660	256	342	284	60	106	116	102	0	313	94	0	0	218	93	339	113	362	273	0	142	100	133	204	107	517	731	0	388	0	731	497	406	318	253	413	245	372	508	0	256	306	540	672
GB_GCA_021295935.1	122	127	173	140	113	577	0	342	0	58	106	116	102	0	0	94	256	0	0	86	339	0	0	204	138	141	100	103	204	0	518	362	393	326	0	0	281	404	0	195	366	255	0	465	562	254	305	354	684
GB_GCA_019752835.1	122	127	0	140	111	660	0	0	317	88	0	116	102	0	0	52	256	146	0	93	0	0	361	273	0	141	100	0	204	0	169	646	393	388	829	732	0	406	0	0	414	255	0	473	447	0	316	354	651
GB_GCA_007571315.1	122	125	173	140	113	660	260	342	317	67	106	116	0	0	321	84	239	146	218	93	289	112	362	270	147	142	100	140	0	105	517	778	391	388	823	722	604	165	321	253	413	251	372	500	566	257	301	541	682
GB_GCA_019651095.1	122	127	171	0	75	660	0	334	0	86	85	114	101	0	0	94	99	0	0	93	0	112	0	0	147	0	0	0	0	104	0	0	388	0	0	299	603	161	0	182	319	0	0	494	295	257	0	0	435
GB_GCA_016874315.1	0	127	171	137	0	0	253	342	316	88	103	116	102	0	318	0	0	0	203	93	339	112	0	0	147	141	100	137	0	102	515	335	393	384	809	720	432	403	321	0	409	255	353	194	284	255	0	0	398
GB_GCA_024636785.1	0	0	0	138	0	0	261	0	275	71	106	116	102	0	320	0	256	146	218	0	0	0	362	273	0	142	100	109	0	0	518	779	393	388	829	733	604	337	322	0	414	0	370	0	565	0	317	0	0
GB_GCA_024234875.1	122	0	0	0	0	0	260	289	317	0	106	0	0	301	321	0	0	0	0	93	0	113	362	273	147	141	100	149	204	107	518	780	393	388	806	732	604	0	0	0	412	255	372	509	0	257	305	650	0
GB_GCA_003229995.1	0	127	173	140	113	660	261	0	0	86	106	116	102	0	300	94	0	142	0	93	225	95	0	273	147	142	100	150	0	107	448	780	393	388	0	0	235	406	322	253	366	113	372	509	566	242	317	512	685
GB_GCA_013151795.1	0	127	173	140	113	660	139	0	317	0	105	116	0	0	321	94	256	0	218	93	0	59	361	272	147	141	100	151	0	107	518	0	390	0	829	732	604	345	322	253	414	255	372	509	0	256	317	0	685
GB_GCA_012965975.1	0	127	172	140	113	411	255	342	317	55	104	116	102	302	321	94	256	146	218	93	0	113	362	253	147	142	100	151	204	105	518	780	261	387	646	731	332	405	322	253	414	242	372	508	0	255	317	650	686
GB_GCA_024638445.1	122	127	0	50	0	0	261	338	273	0	106	116	0	301	321	0	0	92	218	93	339	113	361	270	147	142	100	150	203	107	0	0	393	387	826	731	604	404	322	0	414	255	372	509	566	253	316	649	0
GB_GCA_017999615.1	122	127	173	136	113	660	259	342	317	88	106	116	102	302	321	94	256	146	218	93	339	113	362	272	147	142	100	149	204	107	518	780	393	388	829	733	604	406	322	253	414	255	372	509	566	257	317	650	685
GB_GCA_002400775.1	0	127	170	140	0	0	261	0	0	86	0	116	102	302	321	0	256	146	218	0	0	113	0	0	147	0	0	0	0	107	0	780	0	0	829	0	604	0	322	0	0	255	365	509	566	258	0	0	0
GB_GCA_013288455.1	122	127	173	140	0	660	261	266	0	0	0	116	101	302	321	94	256	124	0	93	0	113	278	271	0	0	0	0	204	107	0	0	0	388	829	731	0	371	322	253	0	252	0	509	566	257	316	649	657
GB_GCA_903881315.1	122	127	173	0	113	660	261	342	284	88	76	116	102	302	318	94	256	146	216	93	339	113	362	273	147	142	100	141	202	107	518	780	393	388	829	732	604	405	322	253	414	255	372	509	566	209	317	650	619
GB_GCA_013696315.1	0	127	173	140	113	656	261	341	317	64	106	116	102	0	321	94	256	146	218	93	339	113	362	273	147	142	100	146	0	107	0	780	276	388	829	636	604	406	322	253	414	255	372	509	566	256	317	650	683
GB_GCA_013817465.1	0	127	173	137	113	660	261	341	317	88	106	116	0	267	321	94	256	146	218	93	339	113	362	273	147	142	100	150	204	107	0	780	393	387	829	732	289	406	221	253	414	255	372	509	566	231	317	650	689
GB_GCA_013289085.1	122	127	0	137	113	658	258	341	317	88	106	116	0	301	321	94	255	0	218	0	339	113	0	0	147	142	100	134	204	107	516	0	393	0	650	698	0	0	0	253	0	0	372	509	0	258	296	543	674
GB_GCA_013288135.1	122	0	173	0	113	660	261	342	304	88	106	0	102	0	321	94	0	0	0	93	339	0	362	0	0	0	0	150	204	107	0	778	0	387	829	733	0	0	322	253	414	255	0	462	566	0	316	544	680
GB_GCA_004357495.1	122	127	146	138	113	0	261	342	291	61	106	116	102	296	321	0	198	0	218	93	339	113	0	0	147	142	100	140	204	107	517	0	393	0	829	523	0	406	321	0	413	255	365	509	566	0	0	0	0
GB_GCA_018648825.1	122	0	0	140	113	660	256	342	314	86	106	0	102	302	321	94	256	146	204	93	339	113	362	272	147	0	0	151	0	107	518	780	0	388	829	733	0	406	322	253	414	255	372	509	566	257	317	650	687
GB_GCA_007571095.1	121	127	173	140	113	660	260	342	0	0	106	116	102	302	0	94	256	124	218	0	339	112	360	269	0	142	100	151	202	0	510	761	387	385	815	690	603	404	322	252	0	255	372	473	562	258	317	648	675
GB_GCA_023144715.1	122	127	0	0	113	660	260	342	284	87	0	116	102	302	321	94	256	146	207	0	0	113	362	272	0	141	100	0	203	107	518	780	0	387	0	0	263	0	322	253	414	255	372	0	566	256	0	311	689
GB_GCA_020630145.1	122	0	0	140	113	546	0	342	0	86	0	116	102	0	218	94	0	0	218	42	339	0	0	114	0	0	83	131	155	0	518	0	390	387	0	0	603	406	223	207	210	254	370	0	487	257	317	0	688
GB_GCA_011374975.1	122	0	0	0	113	0	261	342	294	88	106	116	102	302	321	0	256	146	218	93	339	113	362	0	147	141	100	122	186	107	380	780	386	387	829	733	0	406	322	0	414	255	372	509	0	256	317	650	0
GB_GCA_011322575.1	122	127	173	139	113	660	261	251	0	86	105	116	102	302	300	94	246	0	218	93	0	113	0	272	0	141	100	150	204	107	518	723	393	387	529	733	604	406	321	253	0	255	372	479	0	258	317	650	687
GB_GCA_014762485.1	122	0	0	0	0	659	261	342	293	0	106	116	102	278	294	94	253	0	218	93	0	113	361	273	147	141	100	140	204	107	518	323	356	0	829	633	604	0	322	253	0	0	372	0	0	257	150	648	554
GB_GCA_015232955.1	122	127	173	0	0	0	261	342	0	86	0	0	102	0	321	0	0	146	0	93	339	113	361	0	0	0	100	151	0	107	0	501	0	388	761	732	380	250	322	0	414	255	372	0	0	257	317	650	666
GB_GCA_001750625.1	122	126	171	0	0	659	250	340	314	88	106	81	102	0	316	83	253	141	204	93	339	110	347	0	136	142	100	151	200	107	508	684	386	386	0	0	601	406	313	242	0	255	370	499	442	0	299	581	589
GB_GCA_016207405.1	122	127	170	140	111	659	260	342	317	88	103	93	101	299	321	94	0	146	218	82	339	113	358	256	147	142	100	140	204	107	518	779	393	388	0	733	498	406	322	214	414	243	372	509	566	258	315	543	679
GB_GCA_001750645.1	122	127	173	140	113	660	256	341	314	88	102	116	101	0	307	94	253	146	200	93	337	112	362	266	140	140	100	144	0	106	517	776	387	388	826	733	495	405	318	253	412	255	372	234	565	252	303	645	689
GB_GCA_015487895.1	122	126	173	138	113	660	260	341	0	0	106	116	102	301	321	94	256	146	218	93	339	113	362	272	0	127	100	150	204	107	518	575	393	388	804	343	604	406	322	253	414	255	372	377	566	256	317	649	594
GB_GCA_016763565.1	0	127	0	0	0	0	261	301	0	0	0	0	0	302	0	0	0	107	218	93	339	0	362	270	0	0	0	151	0	0	0	769	0	192	0	0	0	406	0	0	0	255	372	509	0	162	309	442	0
GB_GCA_020845975.1	122	127	173	137	104	403	261	342	314	0	106	68	102	302	321	94	256	146	218	93	339	113	359	273	147	142	100	151	204	107	0	780	393	388	829	732	604	146	322	253	414	255	365	509	566	258	317	650	680
GB_GCA_018609925.1	122	127	171	139	113	660	0	341	317	86	66	116	102	0	321	94	256	146	0	93	212	69	0	207	0	0	100	150	0	0	518	780	393	0	0	733	0	405	314	252	414	255	370	503	565	258	317	650	681
GB_GCA_021779005.1	122	0	0	139	113	0	0	342	0	88	104	116	0	292	0	94	256	146	218	93	0	0	0	0	147	142	100	150	204	107	493	0	0	0	0	0	603	0	322	253	0	0	0	483	0	0	317	542	688
GB_GCA_905612315.1	0	126	173	140	113	660	260	342	247	88	97	70	102	302	321	94	256	146	217	93	338	0	362	273	0	142	100	150	204	107	0	779	393	388	829	732	496	404	322	252	414	253	371	475	564	257	311	650	677
GB_GCA_905479875.1	0	127	0	140	0	660	260	342	317	86	106	0	0	299	320	0	256	146	204	93	339	113	362	236	0	142	100	132	204	107	517	0	393	388	823	730	604	406	320	0	414	255	371	508	565	257	317	650	0
GB_GCA_018671575.1	122	127	0	140	113	660	261	0	304	87	106	116	102	302	321	94	206	146	217	93	339	0	362	272	147	142	100	138	204	107	518	780	393	388	829	732	604	406	321	253	414	0	372	473	566	257	315	642	689
GB_GCA_013152295.1	122	127	172	140	113	660	260	342	0	86	106	116	102	302	321	94	256	146	218	93	339	113	362	273	147	142	100	150	0	107	517	568	393	388	829	733	577	406	322	253	283	255	371	509	566	0	0	0	689
GB_GCA_011330835.1	0	127	173	0	112	660	0	342	317	86	105	116	102	0	321	94	255	146	218	93	339	112	362	0	147	142	100	108	204	107	0	780	393	388	603	0	0	406	322	252	413	255	372	509	566	256	317	544	689
GB_GCA_008975185.1	122	127	173	140	113	660	260	342	284	87	0	116	0	299	321	94	256	146	218	0	339	113	362	271	0	142	100	0	204	107	517	705	393	388	727	0	497	405	316	253	414	255	0	0	566	256	0	0	637
GB_GCA_018061255.1	122	127	173	140	0	659	89	342	317	88	106	116	102	302	321	94	256	146	218	91	339	113	291	271	147	141	100	0	204	107	518	766	393	388	825	732	494	406	322	249	414	255	372	509	566	254	316	650	678
GB_GCA_945787125.1	122	127	173	140	113	660	260	342	275	86	106	116	102	302	321	94	256	146	218	93	339	113	362	272	147	141	100	150	204	107	518	780	304	388	829	626	604	406	251	253	273	0	372	509	0	256	317	650	688
GB_GCA_021819635.1	0	127	0	140	113	660	256	342	0	88	106	116	102	0	321	0	256	0	210	0	255	86	362	270	147	141	100	0	204	0	0	723	242	0	822	0	497	0	0	253	0	254	0	497	542	256	317	645	685
GB_GCA_024222475.1	122	127	173	0	0	407	260	342	293	86	105	116	102	300	321	94	256	146	218	0	339	113	362	273	0	142	100	151	0	0	518	780	0	388	829	733	604	406	322	253	413	255	372	507	566	256	317	650	620
GB_GCA_002897735.1	122	127	173	140	113	550	261	342	287	88	106	116	61	302	321	94	256	146	218	93	339	113	362	273	147	141	100	131	203	107	518	780	393	388	829	732	604	406	322	253	414	255	372	509	566	257	317	650	687
GB_GCA_945787615.1	122	127	173	0	113	660	260	342	317	88	106	116	102	302	321	94	256	146	218	93	339	113	361	273	147	142	100	0	204	107	518	780	0	388	829	561	604	406	322	253	414	255	212	0	0	257	317	650	689
GB_GCA_003696465.1	122	127	171	140	113	660	261	342	293	88	106	116	102	300	321	94	256	146	218	93	339	113	362	272	147	142	100	150	204	107	518	780	0	387	553	0	258	266	322	253	0	251	372	280	565	257	317	650	689
GB_GCA_003454335.1	122	0	0	140	113	0	261	0	0	86	106	0	0	302	321	94	194	146	0	93	339	113	0	273	147	0	80	0	204	107	0	0	0	0	0	663	604	405	322	253	414	255	357	509	0	256	0	0	687
GB_GCA_022712945.1	122	127	173	140	113	660	259	342	317	87	106	116	102	301	321	94	255	146	218	93	339	113	362	273	147	141	100	109	204	107	517	780	390	387	829	732	604	405	322	253	414	255	372	509	566	257	317	650	689
GB_GCA_022825085.1	122	127	0	140	113	660	260	0	317	87	100	116	102	296	320	94	256	146	205	93	339	113	362	253	147	142	100	142	203	107	518	780	391	388	829	723	0	406	322	253	413	255	372	509	566	258	317	650	681
GB_GCA_022072255.1	122	127	172	139	113	660	261	342	314	87	0	116	102	302	321	94	256	146	218	93	339	113	362	271	147	142	100	151	204	0	518	780	0	387	829	732	603	406	0	253	412	255	365	504	566	256	310	650	683
GB_GCA_013151345.1	122	127	173	140	0	0	260	342	0	88	106	116	102	302	321	0	0	146	0	93	339	113	362	273	147	141	100	0	204	107	517	780	393	388	0	733	604	406	0	0	414	255	0	509	0	258	0	0	0
GB_GCA_945860585.1	122	0	173	137	112	659	261	342	317	0	102	116	101	294	321	94	252	146	195	93	339	113	362	273	146	141	100	151	203	107	518	764	392	388	798	693	495	403	322	215	410	254	366	0	565	257	304	643	675
GB_GCA_021777765.1	121	123	0	140	113	660	261	342	247	88	106	116	102	302	321	94	256	146	218	93	339	113	362	273	147	141	100	139	204	107	518	778	393	388	820	732	604	406	322	253	414	254	372	509	566	258	317	650	681
GB_GCA_024638475.1	122	127	171	137	113	0	256	342	293	87	106	0	102	295	321	0	256	0	217	93	339	113	0	271	145	142	100	139	201	107	0	780	0	360	787	0	428	406	321	0	413	255	0	507	565	257	297	649	0
RS_GCF_013343005.1	122	125	173	140	113	660	261	342	317	86	106	116	102	302	321	94	256	146	218	93	339	95	362	272	147	142	100	151	204	107	518	780	393	387	829	194	604	406	322	253	414	255	372	509	566	257	317	650	688
GB_GCA_002007425.1	122	127	173	140	113	660	261	342	307	87	106	116	102	0	321	94	256	146	218	93	305	113	362	273	147	89	100	150	204	107	518	780	393	388	828	733	604	143	322	253	399	255	371	506	393	257	317	650	684
RS_GCF_900112605.1	122	127	173	140	104	660	261	342	290	86	106	97	102	302	321	94	256	146	218	93	339	113	361	273	147	141	100	150	204	107	518	780	393	387	829	733	604	406	322	253	414	255	372	509	566	257	317	650	689
GB_GCA_002699185.1	122	0	173	140	113	660	257	342	0	88	106	116	102	302	321	80	123	146	218	93	339	113	0	273	147	0	0	0	0	105	518	0	393	0	0	0	604	404	322	253	0	255	372	509	566	0	0	0	684
GB_GCA_003485715.1	0	0	173	137	0	659	255	0	293	88	106	116	0	302	0	94	256	0	204	0	339	113	362	0	147	0	0	0	204	107	309	685	393	387	533	0	0	0	0	253	414	255	372	507	319	258	317	650	684
GB_GCA_013002925.1	122	127	173	139	0	0	0	342	275	0	106	116	102	301	321	0	255	146	218	93	0	113	362	271	147	142	100	0	202	0	517	779	0	387	829	732	603	406	322	0	414	255	372	509	0	257	0	0	0
GB_GCA_003645555.1	0	127	173	140	113	660	0	257	275	88	106	0	102	301	321	94	256	146	215	93	339	113	362	145	0	142	100	151	204	107	518	0	392	387	829	600	575	0	319	253	386	255	372	472	566	257	317	0	688
GB_GCA_007131825.1	0	0	0	107	0	660	0	0	296	76	0	116	0	0	299	0	254	146	218	92	339	113	362	273	0	40	100	141	202	107	0	780	0	387	512	0	342	406	0	0	0	248	0	0	0	0	234	0	0
GB_GCA_003972845.1	122	0	0	137	113	660	218	211	0	77	0	116	0	0	320	0	0	146	0	93	0	0	0	273	147	0	0	140	204	0	349	0	0	0	829	0	0	405	319	0	0	0	270	503	0	254	0	387	0
RS_GCF_003751635.1	122	127	173	137	113	653	261	342	293	88	106	116	102	297	321	94	256	146	218	93	339	113	362	270	147	142	100	151	203	105	518	780	393	387	829	733	604	406	321	253	414	255	372	509	566	257	317	650	689
GB_GCA_023134145.1	122	102	0	140	113	660	260	342	317	87	106	116	100	301	321	94	256	146	218	93	339	113	362	272	147	141	100	150	204	107	518	780	0	388	829	732	604	406	322	253	414	255	372	509	566	258	317	650	685
GB_GCA_020341735.1	122	0	173	137	113	660	261	342	293	0	106	116	0	301	321	94	0	146	218	93	339	0	362	273	147	142	100	150	204	107	517	780	393	387	0	732	604	402	322	253	0	255	372	478	566	256	305	650	689
GB_GCA_902551695.1	122	127	171	0	0	0	258	329	0	87	82	97	102	289	321	0	256	0	0	93	339	113	362	0	146	142	100	142	204	107	0	780	390	388	0	0	604	404	0	0	0	0	372	504	566	254	310	649	0
GB_GCA_012103495.1	122	126	173	139	113	0	261	342	0	88	106	116	102	302	321	94	254	124	218	93	339	56	362	0	0	142	100	130	204	107	0	505	391	388	687	680	497	406	0	252	414	255	0	508	0	257	317	650	520
GB_GCA_013151035.1	122	127	0	137	113	660	261	282	317	88	105	116	102	302	320	94	256	146	218	93	339	113	362	270	147	142	100	151	204	107	518	780	393	387	829	731	497	406	322	253	414	255	372	509	566	257	317	650	686
GB_GCA_015490395.1	0	127	172	140	113	660	261	341	0	0	106	116	101	301	321	94	256	146	0	93	339	0	362	272	147	142	100	144	204	107	518	0	393	388	829	0	604	406	322	251	414	255	370	509	566	257	317	650	686
GB_GCA_003230085.1	122	127	172	140	113	660	261	342	304	0	106	116	102	302	0	94	0	146	218	93	339	0	362	273	0	0	0	151	0	107	518	0	393	388	790	732	604	406	322	253	0	255	365	509	566	258	317	650	684
GB_GCA_016124415.1	0	127	0	140	113	659	261	342	290	88	106	116	102	299	318	86	256	0	218	93	339	113	362	273	147	142	100	151	204	107	518	780	393	0	829	0	603	406	317	253	414	255	371	509	566	0	316	650	689
GB_GCA_020850735.1	122	127	0	140	113	0	260	342	317	87	104	116	0	292	321	94	256	0	218	93	339	113	362	270	146	142	100	151	204	105	518	780	393	0	810	733	601	406	0	253	414	255	365	505	566	257	310	650	688
GB_GCA_021773195.1	122	127	173	139	113	660	261	342	0	87	106	116	101	300	321	94	256	146	218	93	339	113	0	273	147	142	100	149	204	107	0	780	393	388	826	732	604	406	322	253	414	255	372	509	566	258	316	649	684
GB_GCA_945879065.1	122	127	173	0	113	659	261	342	285	0	105	116	101	302	321	94	252	146	204	93	339	113	362	272	147	142	100	150	204	0	518	780	393	388	826	706	493	406	322	253	413	255	372	507	564	256	316	649	686
GB_GCA_024234895.1	0	127	173	136	113	660	261	342	294	87	106	116	102	302	321	94	256	146	218	93	339	113	362	271	147	142	100	0	204	107	518	780	393	0	0	733	0	405	322	253	414	255	372	509	566	256	0	0	686
GB_GCA_024644045.1	122	0	171	139	113	446	261	0	317	88	106	116	102	301	321	94	256	146	218	93	339	113	362	272	147	142	100	151	169	107	518	780	393	387	829	733	603	0	322	253	397	254	372	509	566	256	307	650	688
GB_GCA_020445605.1	122	127	173	137	113	660	261	342	284	87	106	116	102	302	321	94	256	146	217	93	339	86	362	271	147	142	100	151	204	104	507	780	393	387	829	732	604	405	322	253	414	255	372	509	566	257	317	649	686
GB_GCA_919903055.1	122	127	172	140	113	660	260	342	317	88	106	116	102	302	264	94	256	0	218	93	0	113	0	272	147	0	0	151	0	0	518	780	393	388	829	551	604	406	322	253	414	255	372	502	566	258	317	650	688
GB_GCA_002376965.1	122	127	173	140	113	660	259	342	0	87	106	116	101	302	320	94	256	146	218	93	339	113	362	0	147	142	100	0	203	107	518	0	393	388	549	733	446	0	322	252	0	255	372	509	564	185	140	559	464
GB_GCA_007571105.1	122	127	173	0	88	660	224	342	317	0	106	116	102	0	321	0	256	87	218	93	339	113	361	269	146	142	100	0	203	107	518	0	311	388	769	418	0	0	317	0	0	255	0	506	564	0	306	533	0
GB_GCA_003233345.1	122	127	173	0	113	660	261	342	0	86	106	116	102	301	0	94	256	0	217	93	0	113	362	272	147	141	100	140	204	107	518	780	393	388	445	732	604	402	317	253	389	254	372	509	566	257	317	650	689
GB_GCA_003695825.1	122	127	173	140	113	660	261	342	0	88	106	116	102	302	321	94	256	146	218	93	339	113	362	273	147	141	100	150	204	104	518	780	393	387	829	733	604	406	320	253	414	255	372	509	566	256	317	650	630
GB_GCA_003696645.1	122	127	172	140	113	494	226	342	275	0	106	116	102	302	308	94	256	137	216	93	339	113	362	272	147	142	100	109	204	107	518	779	393	388	829	0	590	379	322	253	414	255	372	0	566	258	317	650	628
GB_GCA_013215905.1	122	77	171	138	113	660	261	310	317	88	106	116	102	301	321	93	0	0	176	93	339	88	362	266	147	109	100	151	0	107	0	780	0	388	0	424	508	404	267	199	318	137	372	508	564	0	317	649	673
GB_GCA_004357005.1	122	0	0	0	0	660	261	338	0	0	106	116	102	300	321	94	0	0	218	93	339	113	0	273	147	142	0	149	0	0	517	780	272	0	0	519	604	0	322	253	414	255	372	509	539	209	310	0	449
GB_GCA_011052255.1	122	127	170	140	113	456	260	342	298	86	106	116	0	302	321	94	0	146	218	93	339	113	362	272	143	141	100	0	0	97	518	0	155	387	0	732	604	405	322	253	414	255	372	509	566	257	317	650	688
GB_GCA_008501635.1	122	127	173	140	113	660	260	342	304	88	106	116	102	302	321	94	256	146	218	93	339	113	362	271	147	142	100	150	204	107	518	780	393	387	829	733	604	406	317	253	414	255	372	509	566	256	317	650	688
GB_GCA_011046015.1	0	127	0	0	0	0	261	342	0	87	106	116	102	302	321	0	256	0	218	93	339	113	362	273	147	142	100	0	204	107	0	780	387	387	829	733	0	0	191	0	414	255	372	509	234	257	0	0	0
GB_GCA_013348725.1	122	127	173	139	113	660	260	342	277	87	106	116	102	302	321	94	255	146	218	93	339	113	361	273	147	141	100	151	204	107	518	779	392	387	829	733	604	406	322	253	414	255	372	509	566	257	317	650	687
GB_GCA_016218365.1	122	127	172	137	113	660	256	342	262	87	106	116	102	302	321	94	256	146	218	93	339	113	0	273	147	142	100	137	204	107	518	779	393	205	829	731	604	406	322	253	414	255	365	509	566	258	317	650	684
GB_GCA_015484945.1	77	127	172	140	113	660	261	0	275	88	106	116	102	302	321	94	256	146	218	93	0	113	362	272	0	141	100	151	204	105	507	780	0	387	829	733	604	406	322	253	414	255	0	0	566	257	313	650	684
GB_GCA_016214925.1	122	127	0	140	113	0	261	342	206	0	106	116	102	302	315	94	256	0	218	93	0	0	0	273	147	119	77	149	204	107	0	780	0	210	793	732	604	406	0	253	414	0	0	387	325	256	263	650	689
GB_GCA_015491615.1	122	127	173	137	113	660	261	342	293	86	106	116	102	301	202	94	256	0	218	93	339	113	361	273	147	0	0	150	204	104	518	780	393	388	829	733	604	399	319	253	414	254	369	253	0	0	316	524	682
GB_GCA_018402195.1	122	0	173	139	113	415	261	342	198	88	106	116	102	302	321	0	239	146	218	93	339	113	362	0	141	142	100	148	204	107	516	780	392	142	804	418	497	405	320	252	414	252	370	475	561	258	305	432	0
GB_GCA_018061105.1	122	127	0	140	113	659	257	342	0	88	106	116	102	302	321	94	254	0	218	93	339	113	361	0	147	142	100	151	204	107	516	780	393	388	829	728	497	405	322	209	414	255	372	508	562	0	317	448	678
GB_GCA_020201335.1	122	127	0	140	113	660	261	342	260	88	106	116	102	302	321	94	252	146	218	93	339	113	361	271	118	142	100	150	204	107	518	760	393	388	823	733	604	405	320	253	374	0	0	502	566	238	317	0	565
GB_GCA_023266165.1	122	0	0	138	113	659	260	342	304	87	106	0	102	301	269	94	255	146	204	0	339	113	362	102	141	141	100	151	0	107	300	780	387	279	828	728	565	406	322	0	412	0	371	472	564	258	177	650	678
GB_GCA_021774255.1	122	127	170	140	113	660	260	342	317	87	106	116	102	301	321	94	256	146	218	93	339	112	360	271	147	142	100	151	202	107	518	780	393	388	825	733	497	406	320	253	414	255	365	509	566	257	316	650	678
GB_GCA_021156325.1	122	127	0	0	113	660	261	342	317	87	106	116	102	302	321	93	254	146	218	93	339	113	362	273	147	142	100	151	203	107	518	780	393	388	829	732	498	406	322	250	414	255	372	507	566	257	0	0	680
GB_GCA_020445565.1	122	124	173	137	113	660	260	342	224	88	106	116	0	302	321	94	256	146	218	93	339	113	362	272	146	141	100	150	204	107	475	780	393	0	829	731	604	406	174	253	414	255	372	509	566	256	317	650	457
GB_GCA_002432655.1	122	127	173	140	113	660	245	342	293	88	106	116	102	302	321	94	256	146	218	93	339	100	0	273	147	142	100	139	204	107	508	780	393	0	829	733	604	406	298	253	414	255	372	278	566	257	317	650	689
GB_GCA_002868855.1	122	127	173	140	113	479	260	341	317	88	106	116	102	0	321	94	256	146	218	93	339	113	362	272	147	142	100	150	204	106	517	624	393	387	829	732	472	406	322	251	414	255	372	508	566	231	199	650	689
GB_GCA_003645455.1	0	127	170	139	113	659	258	340	317	87	96	116	102	286	320	94	256	146	193	93	339	113	362	271	147	141	100	151	200	107	518	779	393	386	829	733	496	404	322	252	412	251	372	506	566	256	316	649	679
GB_GCA_007128895.1	122	127	0	139	113	660	261	0	297	0	106	116	0	302	321	94	0	146	218	93	0	113	362	271	147	141	100	131	204	107	518	780	334	0	827	733	604	405	322	253	413	255	372	509	566	257	316	649	689
RS_GCF_003097315.1	122	127	173	139	113	660	223	342	297	87	106	116	102	302	321	94	256	146	218	92	339	113	362	270	147	142	100	151	204	107	518	780	393	388	829	730	604	405	322	252	0	255	372	469	564	258	317	650	689
GB_GCA_011375345.1	122	127	172	140	113	660	260	0	0	88	106	116	102	301	321	94	256	146	218	93	0	113	362	273	147	142	100	151	204	107	518	780	393	388	829	733	604	406	322	253	414	255	372	509	566	257	317	650	688
GB_GCA_013003115.1	122	127	173	140	0	647	261	342	0	88	106	116	102	299	321	94	256	146	218	93	339	113	361	0	147	142	100	0	204	105	0	780	393	387	829	730	259	405	0	253	414	0	372	509	566	257	0	0	688
GB_GCA_013373515.1	122	127	172	140	0	0	261	342	273	86	106	116	102	294	320	94	253	146	204	93	327	112	362	271	147	141	100	150	204	107	0	780	393	388	829	732	604	404	321	253	227	255	371	509	566	256	306	650	687
GB_GCA_014238345.1	122	125	173	140	113	660	259	263	317	88	105	0	102	0	321	94	256	143	218	93	338	112	358	257	147	141	100	151	202	0	518	0	350	388	0	727	493	404	322	253	414	249	372	418	565	258	317	647	386
GB_GCA_015163845.1	122	127	169	139	108	659	254	0	0	85	104	116	102	302	318	94	256	146	213	93	247	113	286	0	146	142	100	112	200	107	480	0	0	384	828	0	495	404	322	246	412	250	0	0	440	257	312	650	675
GB_GCA_905479545.1	122	66	0	137	113	660	261	342	317	87	106	116	102	300	318	94	245	146	218	93	339	113	362	271	147	142	100	151	204	107	0	591	392	388	828	0	293	406	218	253	399	255	371	0	565	256	317	646	482
GB_GCA_018241565.1	122	0	173	134	113	660	257	342	304	88	106	116	102	302	321	94	256	146	218	93	225	113	362	271	147	141	100	151	204	107	517	776	393	388	828	501	375	273	322	253	414	255	372	509	566	258	316	650	671
GB_GCA_919902765.1	122	125	172	137	113	660	261	342	317	87	106	116	102	300	321	94	228	146	218	0	339	98	230	273	147	142	100	132	204	107	518	780	393	388	829	0	604	406	0	253	0	255	372	509	566	257	317	650	689
GB_GCA_021604705.1	122	127	172	136	113	660	261	342	317	88	106	115	102	301	318	94	253	146	218	0	339	113	0	271	142	141	100	151	204	107	517	780	358	388	829	0	602	404	0	253	216	255	372	509	565	257	305	541	680
GB_GCA_913058255.1	122	127	0	139	113	660	261	342	317	86	106	116	102	302	321	94	256	146	218	93	339	113	362	273	145	142	100	108	204	107	518	780	393	388	829	731	604	406	322	253	413	255	372	478	566	257	317	650	689
GB_GCA_020027215.1	122	127	169	140	113	659	261	342	317	88	0	116	102	0	316	90	256	146	204	93	339	113	353	251	145	142	100	151	0	107	518	779	393	387	829	733	493	405	322	253	412	255	372	509	565	257	317	646	680
GB_GCA_021773175.1	122	127	125	140	113	660	261	342	289	87	106	116	102	302	321	94	256	146	218	93	339	113	361	271	147	141	100	147	204	107	518	780	393	388	829	732	603	405	322	253	414	255	372	509	565	258	304	650	684
GB_GCA_022340215.1	122	127	173	0	113	660	261	342	295	86	106	116	102	300	321	94	256	146	214	93	339	113	362	273	109	141	100	149	204	107	518	780	393	388	829	408	604	406	322	253	413	254	372	507	566	256	317	650	688
GB_GCA_000970895.1	0	126	168	0	0	0	0	336	303	87	0	0	102	0	320	94	0	0	204	93	0	0	362	269	0	142	100	148	203	0	518	777	0	0	0	728	0	0	0	0	0	0	0	0	0	257	0	0	0
GB_GCA_013139875.1	122	126	170	0	113	0	260	0	0	87	106	0	101	285	234	0	255	144	0	0	339	112	0	270	0	142	99	120	0	105	518	0	392	0	519	733	0	282	0	0	0	254	197	0	453	257	308	0	0
GB_GCA_015232705.1	122	127	0	0	0	483	187	342	317	0	0	116	0	0	321	94	0	145	0	93	0	0	362	0	144	142	100	151	157	0	0	779	393	371	0	461	590	252	308	237	0	0	0	485	0	0	317	649	0
[truncated: 56 more columns]
