# Supplementary material for: Marked Genome Reduction Driven by a Parasitic Lifestyle: Two Complete Genomes of Endosymbiotic Bacteria Possibly Hosted by a Dinoflagellate
Source: Microbes Environ. 2025 Jun 5;40(2):ME25005. doi: 10.1264/jsme2.ME25005 (PMC12213064; doi:10.1264/jsme2.ME25005)
Supplement: Supplementary file 4 — Supplementary Material 4 [file 40_25005_s4.xlsx]

## Sheet: Fig2_coverage
Supplementary Table S3. Genomes and marker genes used in the multigene phylogenetic analysis of 46 genomes. The numbers in each cell indicate the number of amino acid positions used in the phylogenomic analysis.
Genome IDs	PF00380.20	PF00410.20	PF00466.21	PF01025.20	PF02576.18	PF03726.15	TIGR00006	TIGR00019	TIGR00020	TIGR00029	TIGR00043	TIGR00059	TIGR00061	TIGR00064	TIGR00065	TIGR00082	TIGR00083	TIGR00086	TIGR00088	TIGR00090	TIGR00092	TIGR00095	TIGR00115	TIGR00116	TIGR00138	TIGR00158	TIGR00166	TIGR00168	TIGR00186	TIGR00250	TIGR00337	TIGR00344	TIGR00362	TIGR00382	TIGR00392	TIGR00396	TIGR00398	TIGR00414	TIGR00420	TIGR00431	TIGR00435	TIGR00436	TIGR00442	TIGR00456	TIGR00459	TIGR00460	TIGR00468	TIGR00472	TIGR00487
RS3	129	132	171	177	0	687	293	360	295	90	143	133	103	274	0	93	298	155	244	109	361	168	434	271	0	151	111	155	244	131	538	856	441	411	928	792	542	423	356	0	456	296	412	557	565	298	337	742	791
XS4	129	127	171	177	148	691	294	356	327	88	142	145	103	303	369	113	297	156	236	0	0	0	426	272	204	149	111	155	242	134	540	859	463	415	929	788	538	423	356	278	456	0	411	555	527	300	336	733	781
RS_GCF_001042525.2	129	132	171	177	148	691	296	361	325	90	147	145	103	313	370	137	296	156	250	109	363	168	438	289	202	151	111	155	242	134	546	858	477	409	930	802	664	423	358	0	457	297	416	563	587	301	337	746	779
RS_GCF_000008985.1	129	132	171	177	148	692	296	361	325	90	147	145	103	313	372	137	296	156	250	109	363	168	438	289	203	151	111	155	213	134	546	859	477	410	930	802	665	423	358	289	457	297	413	563	587	301	337	746	782
RS_GCF_000379445.1	129	130	171	176	148	691	295	361	327	90	144	145	103	313	0	137	298	155	248	109	363	168	438	289	198	149	111	123	244	134	546	857	477	413	929	802	665	423	358	290	457	298	415	556	588	300	337	745	796
RS_GCF_000815225.1	129	132	171	177	148	692	296	361	325	90	146	145	103	311	370	136	296	156	244	109	363	168	439	289	200	151	111	155	242	134	544	858	475	411	930	802	665	423	358	289	457	297	416	563	587	301	337	746	785
RS_GCF_000156715.1	129	132	171	177	148	692	296	361	325	90	147	145	103	313	370	137	296	156	250	109	363	168	438	289	202	151	111	155	242	134	546	859	477	410	930	802	664	423	358	289	457	297	416	563	587	301	337	746	779
RS_GCF_001885235.1	129	132	171	177	148	692	296	361	325	90	147	145	103	313	372	137	296	156	250	109	363	168	438	289	203	151	111	155	242	134	546	859	477	410	930	802	665	423	358	289	457	278	413	563	587	301	337	746	782
RS_GCF_001653955.1	129	132	171	177	148	692	296	361	325	90	147	145	103	313	372	137	296	156	250	109	363	168	438	289	203	151	111	155	242	134	546	859	477	410	930	802	545	423	358	289	457	297	416	563	585	301	337	746	776
RS_GCF_002211785.1	129	132	171	177	148	692	296	361	325	89	147	145	103	313	371	137	296	156	250	109	363	168	438	289	202	151	111	155	242	134	546	859	475	411	930	802	665	423	358	289	457	297	413	563	587	301	337	746	782
RS_GCF_002803295.2	129	0	171	177	149	691	294	361	327	0	0	0	103	303	0	129	298	155	250	109	363	168	439	290	203	148	111	128	0	134	543	0	0	414	929	801	0	0	0	0	458	0	0	0	588	301	337	746	796
RS_GCF_003347135.1	129	132	171	177	148	692	296	361	325	90	147	145	103	313	372	137	296	156	250	109	363	168	438	289	202	151	111	155	242	134	546	859	463	410	930	802	664	423	358	289	457	297	413	563	587	301	337	746	786
RS_GCF_003574425.1	129	130	171	177	149	691	294	361	327	90	144	143	103	313	0	137	298	155	250	109	363	168	438	290	203	148	111	142	244	134	541	856	477	415	929	801	665	423	357	290	458	297	416	558	588	300	337	746	795
RS_GCF_003428165.1	129	130	171	177	149	691	294	361	327	90	143	143	103	313	0	137	298	154	247	109	363	168	438	290	203	148	111	142	244	134	541	856	477	415	929	801	665	423	357	290	458	297	416	558	588	300	337	746	795
RS_GCF_008711525.1	129	130	171	177	149	691	294	361	327	90	145	143	103	313	0	137	298	155	247	109	363	168	438	290	203	148	111	155	244	134	541	856	477	415	929	801	665	423	357	290	458	297	416	558	588	300	337	746	790
RS_GCF_007923265.1	129	132	171	177	148	692	296	361	325	90	147	145	103	313	371	137	296	156	250	109	363	168	438	289	203	151	111	155	242	134	546	859	477	410	930	802	665	423	358	289	457	297	416	563	587	301	337	746	781
RS_GCF_012222965.1	129	132	171	177	148	692	296	361	325	90	146	145	103	311	370	136	296	156	250	109	363	168	439	289	200	151	111	155	242	134	546	858	475	411	930	802	665	423	358	289	457	297	413	563	587	301	337	746	786
RS_GCF_012224145.1	129	132	171	177	148	692	296	361	325	89	147	145	103	313	371	137	296	156	250	109	363	168	438	289	202	151	111	155	242	134	546	859	475	411	930	802	665	423	358	289	457	297	413	563	587	301	337	746	783
RS_GCF_009823375.1	129	132	171	177	148	692	296	361	325	90	147	145	103	313	370	137	296	156	250	109	363	168	438	289	202	151	111	155	242	134	546	859	477	410	930	802	664	423	358	190	457	297	416	563	587	301	337	746	778
RS_GCF_003290445.1	129	132	161	177	148	692	296	361	325	89	143	145	103	310	371	137	295	156	250	109	363	168	439	288	203	151	111	155	242	134	543	858	477	411	930	802	665	423	358	289	457	297	415	563	587	301	337	746	789
RS_GCF_014857925.1	129	130	171	177	149	691	294	361	327	90	145	143	103	313	0	137	298	155	247	109	363	168	438	290	203	148	111	142	244	134	541	856	477	415	929	801	665	423	357	290	458	297	416	558	588	300	337	746	793
GB_GCA_024397935.1	129	130	171	177	148	690	294	359	327	89	147	144	103	313	367	137	298	155	250	109	363	169	437	289	196	149	111	155	242	134	544	859	473	412	930	802	664	423	357	284	456	297	414	540	588	301	337	745	789
RS_GCF_003428155.1	129	130	171	177	149	691	294	361	327	90	145	143	103	313	0	137	298	155	249	109	363	168	438	289	204	149	111	125	244	134	545	856	476	415	930	0	665	423	357	290	458	297	416	559	588	300	337	746	794
RS_GCF_000764555.1	129	132	162	177	148	692	296	361	325	89	147	145	103	313	372	137	296	156	250	109	363	168	438	289	122	151	111	155	242	134	546	859	477	411	930	802	665	423	358	289	457	297	413	563	587	301	337	746	781
RS_GCF_001880225.1	129	132	171	177	148	692	296	361	325	90	147	145	103	313	366	136	296	156	250	109	363	169	439	289	201	151	111	155	242	134	544	857	475	411	929	800	665	423	358	290	457	297	415	563	587	301	337	744	783
GB_GCA_002095075.2	129	132	171	177	148	692	296	361	325	90	147	145	103	313	372	137	296	156	250	109	363	168	213	289	203	151	111	152	146	134	546	859	477	410	930	802	664	423	358	289	457	0	413	563	587	301	337	746	786
RS_GCF_012222825.1	129	132	171	177	148	692	296	361	325	90	146	145	103	311	371	136	296	156	250	109	363	168	439	289	200	151	111	155	242	134	546	858	475	411	930	802	665	423	358	289	457	297	413	563	587	301	337	746	785
GB_GCA_913060525.1	129	130	171	176	148	563	296	361	327	0	147	145	0	0	0	69	298	155	248	109	0	169	439	289	195	52	111	126	241	134	544	643	477	412	930	802	378	423	0	282	457	295	416	388	289	301	337	628	781
GB_GCA_020629575.1	129	130	171	177	149	692	294	361	327	90	143	143	103	313	0	137	298	155	246	109	363	168	438	290	203	148	111	142	244	128	541	856	477	415	929	801	665	423	357	261	458	297	416	558	588	300	337	599	793
RS_GCF_001895265.1	129	132	171	177	148	692	296	361	325	89	147	145	103	313	371	137	296	156	250	109	363	168	438	289	202	151	111	155	242	134	546	859	475	411	930	802	665	423	358	289	457	297	413	563	587	301	337	746	782
RS_GCF_003574475.2	129	132	171	177	148	692	296	361	325	90	147	145	103	313	366	136	296	156	250	109	363	169	439	289	201	151	111	155	242	134	544	857	475	411	929	800	665	423	358	290	457	297	415	563	587	301	337	744	783
RS_GCF_008711465.1	129	132	171	177	148	692	296	361	325	89	147	145	103	313	371	137	296	156	250	109	363	168	438	289	202	151	111	155	242	134	546	859	475	411	930	802	665	423	358	289	457	297	413	563	587	301	337	746	783
GB_GCA_021713295.1	129	130	171	177	148	690	294	359	268	89	147	144	103	313	367	137	298	155	248	109	363	169	437	289	196	149	111	143	242	134	544	858	471	412	928	802	664	423	357	284	456	297	414	540	588	301	337	746	786
RS_GCF_003574485.1	129	130	171	171	148	198	294	361	327	90	144	145	103	313	0	137	298	155	247	109	363	168	435	289	204	149	111	153	244	134	546	859	472	414	930	802	665	423	358	290	457	298	416	557	588	301	337	746	793
GB_GCA_021713395.1	129	130	171	177	148	691	294	359	300	89	147	145	103	313	366	137	298	155	246	109	363	169	437	289	196	149	111	153	241	134	542	857	475	412	930	802	664	423	357	284	456	297	414	540	588	301	337	747	783
GB_GCA_905612315.1	0	129	171	177	149	691	295	361	248	89	136	73	103	312	372	116	297	156	248	109	361	0	430	289	0	149	111	154	241	133	0	853	462	413	930	798	536	421	357	281	455	291	415	546	585	297	331	747	778
GB_GCA_021848625.1	129	130	171	168	146	687	291	358	299	88	139	128	102	296	360	109	291	150	216	109	363	163	435	290	200	148	111	142	0	134	544	844	431	407	882	745	533	422	351	234	448	291	408	543	584	295	325	735	778
GB_GCA_903870015.1	129	130	171	163	147	688	289	358	325	87	143	128	103	293	363	108	290	150	219	109	363	167	433	289	201	150	111	143	237	133	544	840	432	410	892	793	536	423	354	237	457	292	414	546	585	297	325	744	780
GB_GCA_945879065.1	129	132	171	0	149	691	291	360	291	0	142	128	102	312	369	114	294	152	227	109	363	169	438	289	201	150	111	155	239	0	543	859	473	413	921	763	533	423	358	282	453	293	416	542	586	297	337	743	779
GB_GCA_945860585.1	129	0	171	168	146	687	291	358	327	0	134	128	102	296	360	109	291	150	216	109	363	166	435	290	200	148	111	155	239	134	540	839	432	407	874	746	534	422	357	230	448	292	406	0	584	295	325	730	777
GB_GCA_902563055.1	0	132	171	167	148	688	286	361	327	87	144	128	103	313	367	118	298	155	220	109	362	169	426	289	202	0	0	155	0	134	543	0	438	411	925	800	0	423	355	286	453	285	414	543	588	297	337	746	782
GB_GCA_023266165.1	129	0	0	162	147	688	292	361	310	87	143	0	103	301	284	114	297	154	228	0	363	164	436	105	192	148	111	155	0	134	311	859	437	295	924	795	623	423	356	0	455	0	415	545	586	300	185	741	767
GB_GCA_020050355.1	129	130	171	163	147	688	291	359	297	87	143	125	103	293	363	108	290	150	218	109	363	167	433	289	201	150	111	111	237	133	544	842	432	408	882	793	531	422	354	231	458	293	414	546	587	297	325	743	778
RS_GCF_000297215.2	129	130	160	175	148	689	291	361	327	86	145	129	103	312	366	110	296	154	248	109	363	169	432	289	201	149	107	143	240	127	541	856	449	411	927	798	663	423	357	287	456	295	416	536	586	300	330	745	781
RS_GCF_001720395.1	129	130	160	175	148	689	291	361	327	86	144	128	103	295	367	110	296	154	248	109	363	169	433	289	125	149	107	153	240	127	541	766	440	366	927	798	468	423	357	287	284	295	416	536	586	242	330	745	782
GB_GCA_001644975.1	129	130	160	175	148	689	291	361	327	86	145	129	103	312	366	110	296	154	248	109	363	169	432	289	201	149	107	153	240	127	541	856	449	411	840	798	663	423	357	287	456	295	416	536	586	300	330	745	781
[truncated: 56 more columns]
